# Supplementary material for: Bis[4-(dimethyl­amino)­pyridinium] dibromidodichloridodimethyl­stannate(IV)
Source: Acta Crystallogr Sect E Struct Rep Online. 2008 May 10;64(Pt 6):m800. doi: 10.1107/S1600536808013561 (PMC2961524; doi:10.1107/S1600536808013561)
Supplement: Supplementary file 2 [file e-64-0m800-Isup2.hkl]

# 
# h,k,l, Fc-squared, Fo-squared, sigma(Fo-squared) and status flag 
# 
data_I
_shelx_title '  P-1' 
_shelx_refln_list_code          4 
_shelx_F_calc_maximum      179.65 
_exptl_crystal_F_000       306.00 
_reflns_d_resolution_high  0.7599 
 
loop_ 
 _symmetry_equiv_pos_as_xyz 
 'x, y, z' 
 '-x, -y, -z' 
 
_cell_length_a     7.3573 
_cell_length_b     8.7717 
_cell_length_c     9.6644 
_cell_angle_alpha  97.183 
_cell_angle_beta  107.990 
_cell_angle_gamma  90.052 
 
_shelx_F_squared_multiplier     1.000 
 
loop_ 
 _refln_index_h 
 _refln_index_k 
 _refln_index_l 
 _refln_F_squared_calc 
 _refln_F_squared_meas 
 _refln_F_squared_sigma 
 _refln_observed_status 
   1   0   0    11643.47    11323.63    514.88 o 
   2   0   0      308.76      201.05     30.56 o 
   3   0   0     1482.91     1535.37     48.86 o 
   4   0   0      502.55      531.93     18.02 o 
   5   0   0      713.70      723.91     56.29 o 
   6   0   0      755.87      789.40     80.46 o 
   7   0   0      419.56      375.66     37.15 o 
   8   0   0      148.18      150.69     34.41 o 
   9   0   0       19.74       28.24     36.71 o 
  -9   1   0       24.94       30.89     35.53 o 
  -8   1   0       27.34       19.06     39.47 o 
  -7   1   0      226.75      260.47     29.66 o 
  -6   1   0      888.12      941.94    103.72 o 
  -5   1   0     1799.92     1725.99    103.41 o 
  -4   1   0     4029.16     4068.69    127.46 o 
  -3   1   0     3328.26     3252.08     74.85 o 
  -2   1   0      529.59      428.61     18.62 o 
  -1   1   0     3027.39     3126.55    110.76 o 
   0   1   0      805.69     1023.89     21.35 o 
   1   1   0    10203.41    10143.47    190.27 o 
   2   1   0    32272.74    30573.13    655.52 o 
   3   1   0     6546.13     6784.23    147.18 o 
   4   1   0      660.36      531.06     31.35 o 
   5   1   0      275.27      270.34     27.80 o 
   6   1   0      177.34      186.07     28.67 o 
   7   1   0      183.99      202.40     33.69 o 
   8   1   0       79.66       79.88     34.22 o 
   9   1   0       58.10       68.04     37.87 o 
  -9   2   0       20.51       -1.75     53.61 o 
  -8   2   0       89.13       84.18     27.08 o 
  -7   2   0      120.50      133.79     24.91 o 
  -6   2   0       97.75      116.93     19.77 o 
  -5   2   0      802.94      684.86     24.74 o 
  -4   2   0     3597.84     3520.81     83.03 o 
  -3   2   0     7441.94     7034.07    189.61 o 
  -2   2   0     9098.64     8755.83    149.74 o 
  -1   2   0     5912.73     6473.40    139.82 o 
   0   2   0     2376.65     2455.86     43.79 o 
   1   2   0      980.21      819.50     17.87 o 
   2   2   0      970.36      909.30     19.52 o 
   3   2   0     4882.32     4937.70     94.43 o 
   4   2   0     5110.20     4512.28    164.56 o 
   5   2   0     1257.46     1099.26     54.98 o 
   6   2   0      352.75      340.00     35.53 o 
   7   2   0       94.20       96.96     29.14 o 
   8   2   0       20.72       32.29     31.48 o 
  -8   3   0      186.96      198.42     36.62 o 
  -7   3   0      237.66      322.92     51.07 o 
  -6   3   0      236.99      285.12     25.73 o 
  -5   3   0      190.12      211.07     16.30 o 
  -4   3   0      603.04      631.25     27.45 o 
  -3   3   0     1762.59     1568.36     31.60 o 
  -2   3   0     5553.21     5612.10    118.92 o 
  -1   3   0    18177.53    18698.25    463.93 o 
   0   3   0    10303.39    10415.52    179.32 o 
   1   3   0     2351.47     2134.79     43.24 o 
   2   3   0     1467.85     1537.95     32.34 o 
   3   3   0      844.65      815.31     23.73 o 
   4   3   0      368.71      341.26     19.90 o 
   5   3   0      915.57      872.46     49.15 o 
   6   3   0      804.74      732.61     48.59 o 
   7   3   0      169.68      191.02     37.03 o 
   8   3   0       54.26       50.46     36.47 o 
  -8   4   0       44.72        2.59     61.65 o 
  -7   4   0      350.50      458.00     68.63 o 
  -6   4   0      672.41      694.89     73.75 o 
  -5   4   0     1204.37     1257.42     90.01 o 
  -4   4   0      921.46      898.63     34.88 o 
  -3   4   0      167.57      183.96     10.41 o 
  -2   4   0     1137.67     1236.52     37.20 o 
  -1   4   0     2217.42     2216.73     52.21 o 
   0   4   0     4852.05     4550.75    115.78 o 
   1   4   0    10579.30    10739.31    203.17 o 
   2   4   0     5568.84     5521.62    106.45 o 
   3   4   0      982.36      932.37     23.00 o 
   4   4   0      267.16      268.43     11.83 o 
   5   4   0      283.55      239.36     32.79 o 
   6   4   0      173.90      167.24     34.19 o 
   7   4   0       98.25      130.18     37.77 o 
   8   4   0       75.31       55.57     38.90 o 
  -8   5   0       89.98      118.34     68.66 o 
  -7   5   0       10.29       50.58     55.91 o 
  -6   5   0      128.15      144.93     50.15 o 
  -5   5   0     1351.41     1342.15     85.16 o 
  -4   5   0     2074.77     2083.20     62.29 o 
  -3   5   0     2524.50     2428.38     47.66 o 
  -2   5   0     1698.71     1746.83     49.29 o 
  -1   5   0      547.91      490.69     17.75 o 
   0   5   0      711.15      685.31     17.36 o 
   1   5   0      869.49      845.75     20.28 o 
   2   5   0     2564.84     2485.72     52.29 o 
   3   5   0     3115.49     3004.09     79.49 o 
   4   5   0     1163.49     1064.95     56.88 o 
   5   5   0      304.53      257.56     37.21 o 
   6   5   0       72.05       40.27     31.92 o 
   7   5   0       40.18       19.35     37.03 o 
   8   5   0       38.54       35.13     43.04 o 
  -8   6   0       30.82        2.18     64.80 o 
  -7   6   0       52.89       78.73     61.62 o 
  -6   6   0      147.39      131.18     31.65 o 
  -5   6   0       76.62       71.19     25.49 o 
  -4   6   0      348.05      332.12     20.16 o 
  -3   6   0     2040.98     2011.87     50.48 o 
  -2   6   0     3397.05     3272.51     73.85 o 
  -1   6   0     3117.62     2985.27     67.76 o 
   0   6   0     1250.73     1279.66     28.62 o 
   1   6   0      527.27      513.73     20.34 o 
   2   6   0      483.39      465.30     17.98 o 
   3   6   0      188.83      196.56     13.91 o 
   4   6   0      533.76      419.32     39.77 o 
   5   6   0      696.12      577.18     48.34 o 
   6   6   0      174.55      157.43     40.30 o 
   7   6   0       35.74       21.35     41.76 o 
  -7   7   0      116.16      285.05     70.84 o 
  -6   7   0      173.37      155.76     54.99 o 
  -5   7   0      183.51      201.49     33.08 o 
  -4   7   0      118.39      129.76     20.04 o 
  -3   7   0      125.94      133.63     16.24 o 
  -2   7   0      701.60      686.77     25.98 o 
  -1   7   0     1826.30     1710.72     44.58 o 
   0   7   0     2007.53     1990.31     49.75 o 
   1   7   0     1863.71     1749.13     37.92 o 
   2   7   0      701.73      692.46     21.49 o 
   3   7   0      161.68      182.67     17.39 o 
   4   7   0      157.49      143.96     39.11 o 
   5   7   0       67.51       25.99     36.37 o 
   6   7   0       61.18       68.63     42.79 o 
   7   7   0       82.49       50.55     47.97 o 
  -6   8   0      250.99      351.91     69.72 o 
  -5   8   0      407.58      402.66     69.50 o 
  -4   8   0      359.76      239.89     43.54 o 
  -3   8   0      276.91      263.38     32.18 o 
  -2   8   0      156.82      127.21     16.94 o 
  -1   8   0      107.83      104.22     15.86 o 
   0   8   0      476.39      459.40     23.38 o 
   1   8   0     1028.54      966.69     32.17 o 
   2   8   0      642.35      681.84     22.87 o 
   3   8   0      434.00      478.30     20.73 o 
   4   8   0      242.79      224.43     47.16 o 
   5   8   0       58.17       42.85     41.92 o 
   6   8   0       23.01       -4.27     45.63 o 
  -5   9   0       65.76      100.98     71.25 o 
  -4   9   0      353.56      365.17    107.68 o 
  -3   9   0      751.81      664.39     79.47 o 
  -2   9   0      555.76      564.27     81.85 o 
  -1   9   0      171.53      206.05     20.25 o 
   0   9   0      103.22       57.28     17.06 o 
   1   9   0      112.62      105.06     18.73 o 
   2   9   0      172.24      150.57     20.32 o 
   3   9   0      254.95      223.53     55.94 o 
   4   9   0      146.20      157.34     35.97 o 
   5   9   0       64.84       52.73     47.47 o 
  -4  10   0       22.01        8.76     40.88 o 
  -3  10   0      119.19      112.80     24.06 o 
  -2  10   0      320.22      336.40     53.79 o 
  -1  10   0      501.17      454.87     82.35 o 
   0  10   0      423.80      411.94     43.05 o 
   1  10   0      110.24       87.48     20.76 o 
   2  10   0       25.16       28.40     19.86 o 
   3  10   0       45.90      -38.65     49.37 o 
   4  10   0       62.63      -44.63     64.48 o 
  -2  11   0       11.56       -3.96     20.88 o 
  -1  11   0       75.13       62.40     22.58 o 
   0  11   0      201.82      206.84     26.57 o 
   1  11   0      181.67      205.40     40.76 o 
   2  11   0      122.13      146.22     25.94 o 
  -2 -11   1       55.17       65.82     25.96 o 
  -1 -11   1       96.07       73.31     26.21 o 
   0 -11   1      110.04       84.74     39.75 o 
   1 -11   1       45.86       15.57     22.42 o 
   2 -11   1        0.07      -18.24     20.59 o 
  -2 -10   1        7.68        4.82     21.06 o 
  -1 -10   1       75.60       64.06     19.80 o 
   0 -10   1      190.55      167.63     21.93 o 
   1 -10   1      202.17      198.89     36.54 o 
   2 -10   1      159.74      119.07     21.27 o 
   3 -10   1       90.17       70.58     20.93 o 
   4 -10   1        0.23       -1.67     20.13 o 
  -5  -9   1       64.60       83.25     47.34 o 
  -4  -9   1      163.35      114.49     35.39 o 
  -3  -9   1      117.51      146.86     18.10 o 
  -2  -9   1       67.08       65.85     17.93 o 
  -1  -9   1       13.43       -6.10     15.26 o 
   0  -9   1        0.98        2.63     14.99 o 
   1  -9   1       41.48       38.96     15.14 o 
   2  -9   1      258.59      220.39     21.18 o 
   3  -9   1      348.06      334.35     55.21 o 
   4  -9   1      157.92      175.20     33.57 o 
   5  -9   1       53.97       43.33     32.76 o 
  -6  -8   1       12.89       -0.56     44.88 o 
  -5  -8   1       39.03      -24.96     38.18 o 
  -4  -8   1       86.96       28.46     35.66 o 
  -3  -8   1      229.23      233.17     17.40 o 
  -2  -8   1      443.93      424.01     18.98 o 
  -1  -8   1      445.57      422.50     18.33 o 
   0  -8   1      237.44      227.82     18.27 o 
   1  -8   1        1.71      -17.16     11.44 o 
   2  -8   1       11.49      -17.60     11.74 o 
   3  -8   1       31.03        2.03     14.15 o 
   4  -8   1      162.16      159.29     20.53 o 
   5  -8   1      229.70      257.84     88.90 o 
   6  -8   1      142.93      147.42     53.47 o 
  -7  -7   1       18.14        5.98     45.07 o 
  -6  -7   1       67.86       84.34     46.22 o 
  -5  -7   1      100.13       61.80     37.71 o 
  -4  -7   1       39.88       22.35     32.38 o 
  -3  -7   1       49.24       63.84     13.11 o 
  -2  -7   1      202.77      212.50     24.22 o 
  -1  -7   1      796.97      804.46     22.47 o 
   0  -7   1      803.06      821.82     27.12 o 
   1  -7   1      589.52      532.53     23.97 o 
   2  -7   1      622.30      550.82     31.11 o 
   3  -7   1       13.94       15.57     12.83 o 
   4  -7   1       81.35       89.44     24.16 o 
   5  -7   1       16.41      -19.38     24.28 o 
   6  -7   1      112.03       58.43     31.34 o 
   7  -7   1       69.60       77.29     63.71 o 
  -7  -6   1       78.65       20.35     40.36 o 
  -6  -6   1      111.24      112.48     39.30 o 
  -5  -6   1      189.03      207.85     38.87 o 
  -4  -6   1      385.08      400.62     18.14 o 
  -3  -6   1      149.64      173.44     13.55 o 
  -2  -6   1       57.40       61.57     11.94 o 
  -1  -6   1      105.39      133.61     16.77 o 
   0  -6   1      131.71      109.36     15.94 o 
   1  -6   1     1155.65     1089.56     44.34 o 
   2  -6   1     1178.84     1141.94     32.80 o 
   3  -6   1      453.13      466.15     21.43 o 
   4  -6   1      530.46      538.80     24.48 o 
   5  -6   1       51.72       79.94     25.81 o 
   6  -6   1       27.77       25.09     24.90 o 
   7  -6   1        1.19      -30.89     56.29 o 
  -8  -5   1       24.50      -50.65     39.36 o 
  -7  -5   1        7.06       -0.47     34.28 o 
  -6  -5   1       78.07       32.57     31.29 o 
  -5  -5   1      434.48      367.83     40.74 o 
  -4  -5   1      471.02      437.51     23.81 o 
  -3  -5   1      726.89      690.15     25.48 o 
  -2  -5   1     1716.31     1716.56     38.60 o 
  -1  -5   1      250.50      248.36     10.70 o 
   0  -5   1        1.52       -1.52      6.09 o 
   1  -5   1      125.18      126.23     11.88 o 
   2  -5   1      123.88      132.98     11.10 o 
   3  -5   1      738.76      695.41     19.28 o 
   4  -5   1      638.61      636.32     19.77 o 
   5  -5   1      370.03      343.44     27.41 o 
   6  -5   1      272.83      324.54     42.57 o 
   7  -5   1       16.09      -78.54     52.36 o 
   8  -5   1        0.01      -56.97     60.56 o 
  -8  -4   1       28.14        2.21     33.57 o 
  -7  -4   1       87.00       93.19     33.22 o 
  -6  -4   1      140.26      128.69     31.54 o 
  -5  -4   1       41.87        7.36     22.35 o 
  -4  -4   1      102.41      126.82     15.94 o 
  -3  -4   1      906.09      928.52     43.82 o 
  -2  -4   1     1916.76     1869.95     40.21 o 
  -1  -4   1     1973.73     1898.36     36.44 o 
   0  -4   1     2801.73     2734.02     58.86 o 
   1  -4   1      583.03      657.35     39.79 o 
   2  -4   1        7.52       16.50      6.65 o 
   3  -4   1        3.03        6.57      6.00 o 
   4  -4   1       89.57      108.62     13.28 o 
   5  -4   1      435.13      444.39     27.22 o 
   6  -4   1      161.91      243.34     25.91 o 
   7  -4   1      122.34      127.42     26.50 o 
   8  -4   1      121.36       31.14     62.93 o 
  -9  -3   1       23.21      -20.85     37.03 o 
  -8  -3   1      115.05      110.83     36.75 o 
  -7  -3   1      158.45      103.97     31.95 o 
  -6  -3   1      157.64      121.02     28.42 o 
  -5  -3   1      521.78      422.22     34.31 o 
  -4  -3   1      304.56      302.35     18.33 o 
  -3  -3   1       72.12      118.43     14.73 o 
  -2  -3   1      342.67      362.99     11.32 o 
  -1  -3   1      475.09      381.80     37.80 o 
   0  -3   1     2821.39     2827.61     67.14 o 
   1  -3   1     4559.56     4770.34    141.91 o 
   2  -3   1     1672.66     1777.99     59.93 o 
   3  -3   1      553.26      493.34     21.17 o 
   4  -3   1      130.61      160.20      9.89 o 
   5  -3   1        1.84      -15.39     10.26 o 
   6  -3   1       10.95        7.88     18.59 o 
   7  -3   1      136.60      144.42     44.90 o 
   8  -3   1       63.36       84.18     30.28 o 
  -9  -2   1       16.63       13.74     34.91 o 
  -8  -2   1        2.01      -18.54     28.74 o 
  -7  -2   1       69.17       56.82     26.59 o 
  -6  -2   1      970.56      875.27     50.77 o 
  -5  -2   1      743.02      670.59     51.16 o 
  -4  -2   1      142.05      148.75      9.48 o 
  -3  -2   1     2583.75     2567.13     50.96 o 
  -2  -2   1     1061.30     1023.69     28.42 o 
  -1  -2   1       20.44       42.92      3.77 o 
   0  -2   1      681.30      696.05     22.57 o 
   1  -2   1      164.20      165.58      7.12 o 
   2  -2   1     1706.21     1440.84     30.93 o 
   3  -2   1     2306.38     2323.91     43.55 o 
   4  -2   1      970.13      970.47     29.18 o 
   5  -2   1      381.89      354.51     18.09 o 
   6  -2   1       59.65       74.43     19.59 o 
   7  -2   1        6.08      -14.06     21.75 o 
   8  -2   1       10.11      -17.77     50.93 o 
  -9  -1   1       50.42       36.71     33.66 o 
  -8  -1   1       47.82       43.38     29.17 o 
  -7  -1   1       62.95       65.61     25.65 o 
  -6  -1   1        2.06       17.14     19.67 o 
  -5  -1   1       63.71       54.61     12.76 o 
  -4  -1   1     3880.19     3771.82     79.52 o 
  -3  -1   1     3257.56     3258.86     87.37 o 
  -2  -1   1       12.32       24.07      3.36 o 
  -1  -1   1     4900.03     4988.60     93.83 o 
   0  -1   1     1839.91     2083.59     46.66 o 
   1  -1   1      114.41      113.99     10.16 o 
   2  -1   1        7.87        5.73      2.69 o 
   3  -1   1      149.30      148.06      6.68 o 
   4  -1   1     1032.67      993.05     36.24 o 
   5  -1   1      474.33      492.12     27.84 o 
   6  -1   1      236.03      287.74     39.91 o 
   7  -1   1      223.51      185.02     59.14 o 
   8  -1   1       26.04        8.17     29.52 o 
  -9   0   1       33.55       36.19     32.82 o 
  -8   0   1      130.31      137.76     34.84 o 
  -7   0   1      388.30      424.48     54.18 o 
  -6   0   1      271.41      331.68     26.26 o 
  -5   0   1       61.84       74.43     10.54 o 
  -4   0   1       51.89       37.53     10.02 o 
  -3   0   1      166.22      146.95     10.94 o 
  -2   0   1     8989.72     8389.05    504.58 o 
  -1   0   1     3625.39     3643.35    157.02 o 
   1   0   1     3566.53     3593.36     68.69 o 
   2   0   1      333.31      281.90     13.96 o 
   3   0   1      313.65      344.73     31.56 o 
   4   0   1       21.92       28.65     11.10 o 
   5   0   1       27.82       20.45     13.54 o 
   6   0   1      307.39      328.22     33.13 o 
   7   0   1      123.61      115.22     30.42 o 
   8   0   1       33.17       35.87     33.41 o 
  -9   1   1        2.25      -20.62     27.00 o 
  -8   1   1       42.78       36.93     25.85 o 
  -7   1   1      252.12      300.58     28.60 o 
  -6   1   1      644.95      620.66     37.93 o 
  -5   1   1      984.05      946.90     34.93 o 
  -4   1   1     1269.52     1250.38     34.04 o 
  -3   1   1      281.96      267.60     14.69 o 
  -2   1   1     1235.90     1390.46     52.86 o 
  -1   1   1       92.91      104.66     10.11 o 
   0   1   1     7374.95     7828.40    264.52 o 
   1   1   1     1432.06     1232.81     33.46 o 
   2   1   1     2189.25     1956.30     72.99 o 
   3   1   1     2300.34     2237.58     85.12 o 
   4   1   1      117.80      120.02     19.26 o 
   5   1   1       41.44       33.60     18.67 o 
   6   1   1       63.19       74.89     25.06 o 
   7   1   1       36.49        9.01     25.37 o 
   8   1   1       34.74       87.58     35.09 o 
  -9   2   1       23.08      -10.78     69.07 o 
  -8   2   1       34.29       19.61     24.32 o 
  -7   2   1       16.84      -18.19     19.21 o 
  -6   2   1       10.62       10.82     17.95 o 
  -5   2   1      739.62      717.93     25.54 o 
  -4   2   1     2653.31     2599.06     77.23 o 
  -3   2   1     1673.41     1646.28     40.95 o 
  -2   2   1     1885.43     1798.95     42.43 o 
  -1   2   1      804.48      854.74     29.39 o 
   0   2   1      203.77      228.83      6.55 o 
   1   2   1      151.45      210.49      7.23 o 
   2   2   1     1124.37     1067.97     31.20 o 
   3   2   1      977.95     1043.01     46.91 o 
   4   2   1      784.21      692.81     39.02 o 
   5   2   1      621.42      599.94     39.96 o 
   6   2   1       98.57       83.25     26.74 o 
   7   2   1        7.69      -24.00     26.24 o 
   8   2   1       18.96        6.58     32.76 o 
  -9   3   1       41.11       -6.86     70.00 o 
  -8   3   1      164.61      211.19     71.37 o 
  -7   3   1       95.82      116.26     23.20 o 
  -6   3   1       35.10       34.85     14.37 o 
  -5   3   1        5.09       -9.48      8.51 o 
  -4   3   1        1.90        0.69      7.68 o 
  -3   3   1     1385.57     1409.07     39.51 o 
  -2   3   1     3241.50     3195.41    104.65 o 
  -1   3   1     2747.20     2809.48     60.05 o 
   0   3   1     1677.54     1669.90     31.57 o 
   1   3   1      293.38      251.48      9.03 o 
   2   3   1       86.81      126.92     13.87 o 
   3   3   1        6.51       -0.56      6.72 o 
   4   3   1       53.98       32.07     18.95 o 
   5   3   1      285.09      296.74     34.22 o 
   6   3   1      265.98      277.36     37.68 o 
   7   3   1      113.94      100.83     35.72 o 
   8   3   1       16.47       15.77     36.68 o 
  -8   4   1      102.30      103.82     63.36 o 
  -7   4   1      191.57      342.53     65.58 o 
  -6   4   1      453.81      544.77     63.89 o 
  -5   4   1      385.90      381.80     37.69 o 
  -4   4   1       98.45      113.96     11.43 o 
  -3   4   1      148.57      185.11     11.72 o 
  -2   4   1       27.55       18.44      4.84 o 
  -1   4   1     2078.17     2315.63     51.74 o 
   0   4   1     1655.95     1612.22     31.56 o 
   1   4   1     1363.53     1309.04     29.45 o 
   2   4   1     1140.48     1181.95     27.41 o 
   3   4   1      188.07      196.75     11.80 o 
   4   4   1       44.50       41.05     21.82 o 
   5   4   1       20.49       27.80     25.71 o 
   6   4   1       17.86       19.67     29.02 o 
   7   4   1       27.97       35.69     36.75 o 
   8   4   1       54.16       40.42     42.70 o 
  -8   5   1        0.05      -57.66     60.90 o 
  -7   5   1       19.16       13.31     53.36 o 
  -6   5   1      170.17      146.92     33.88 o 
  -5   5   1      734.81      764.68     43.10 o 
  -4   5   1     1048.83     1063.90    146.63 o 
  -3   5   1      525.13      522.05     24.37 o 
  -2   5   1      176.16      199.46     13.32 o 
  -1   5   1      149.85      188.34     14.90 o 
   0   5   1      132.12      157.96      8.97 o 
   1   5   1      802.63      874.63     21.21 o 
   2   5   1      833.96      802.17     29.17 o 
   3   5   1      370.79      360.22     16.35 o 
   4   5   1      306.74      330.59     36.93 o 
   5   5   1      121.68      103.66     32.73 o 
   6   5   1       21.90        5.24     32.94 o 
   7   5   1       10.83       20.76     38.71 o 
  -8   6   1       50.32       35.56     71.84 o 
  -7   6   1        0.42      -21.51     30.52 o 
  -6   6   1        0.20       -9.14     26.90 o 
  -5   6   1       24.23       40.93     24.38 o 
  -4   6   1      115.51      115.25     24.64 o 
  -3   6   1      847.60      868.42     59.56 o 
  -2   6   1     1729.80     1816.14     83.65 o 
  -1   6   1      578.21      575.11     21.60 o 
   0   6   1       54.62       65.82      8.78 o 
   1   6   1       11.28        9.75      8.42 o 
   2   6   1       12.12        0.87     12.17 o 
   3   6   1      124.97      159.80     13.52 o 
   4   6   1      208.16      179.05     37.21 o 
   5   6   1      124.62      135.23     37.37 o 
   6   6   1       60.77       44.94     37.68 o 
   7   6   1       20.40       24.06     42.89 o 
  -7   7   1       96.52      153.03     39.74 o 
  -6   7   1      132.17      117.37     35.05 o 
  -5   7   1        8.84      -15.60     25.92 o 
  -4   7   1       21.62       -5.05     22.99 o 
  -3   7   1        3.44      -12.62     20.07 o 
  -2   7   1      101.07      108.99     14.75 o 
  -1   7   1      445.78      462.38     21.58 o 
   0   7   1     1006.19     1028.80     39.10 o 
   1   7   1      451.34      441.58     20.89 o 
   2   7   1       48.14       66.21     15.23 o 
   3   7   1        0.28        5.32     13.69 o 
   4   7   1        3.89       -7.73     31.60 o 
   5   7   1       36.59        6.86     36.06 o 
   6   7   1       23.35        8.66     42.45 o 
  -6   8   1      162.91      179.14     46.69 o 
  -5   8   1      168.13      182.57     59.86 o 
  -4   8   1      109.61       83.51     29.11 o 
  -3   8   1       39.95       19.94     31.07 o 
  -2   8   1        6.50        7.04     14.04 o 
  -1   8   1       10.15        1.90     13.37 o 
   0   8   1       24.01       28.12     14.57 o 
   1   8   1      223.93      207.78     19.14 o 
   2   8   1      312.27      347.65     22.03 o 
   3   8   1      133.66      155.76     30.81 o 
   4   8   1       44.84       65.61     39.08 o 
   5   8   1        4.13      -31.73     43.57 o 
  -6   9   1        4.41       -0.79     49.04 o 
  -5   9   1       35.54       70.25     35.00 o 
  -4   9   1      194.86      183.45     74.99 o 
  -3   9   1      263.29      304.31     92.89 o 
  -2   9   1       87.84       91.66     29.38 o 
  -1   9   1       17.11        1.94     15.94 o 
   0   9   1        3.54        0.67     16.14 o 
   1   9   1        0.35      -28.80     19.20 o 
   2   9   1        0.49       -9.93     16.49 o 
   3   9   1       55.46       31.35     50.46 o 
   4   9   1       92.26       -1.75     65.33 o 
  -4  10   1        1.63      -15.10     32.28 o 
  -3  10   1       38.54       68.63     34.09 o 
  -2  10   1      108.48      106.48     33.51 o 
  -1  10   1      155.98      179.18     76.30 o 
   0  10   1       76.77       61.98     33.27 o 
   1  10   1       12.25       22.58     30.83 o 
   2  10   1        2.94       10.13     53.39 o 
   3  10   1        5.21      -53.48     53.05 o 
  -2  11   1        0.86      -40.35     32.15 o 
  -1  11   1       13.20        2.78     33.87 o 
   0  11   1       57.68       27.88     39.29 o 
   1  11   1       55.06       53.03     36.79 o 
  -2 -11   2       14.59       -2.80     23.90 o 
  -1 -11   2       62.64       20.35     24.32 o 
   0 -11   2       33.16       20.91     22.60 o 
   1 -11   2        5.70       -7.23     21.17 o 
   2 -11   2       12.85      -12.52     21.59 o 
  -3 -10   2        1.49      -12.60     21.36 o 
  -2 -10   2        5.60       18.69     21.15 o 
  -1 -10   2        3.56      -19.50     19.08 o 
   0 -10   2       54.26       44.80     20.78 o 
   1 -10   2       97.75       94.49     21.68 o 
   2 -10   2       55.49       31.91     21.89 o 
   3 -10   2        0.31       -4.04     27.36 o 
   4 -10   2        9.90       -8.35     21.62 o 
  -5  -9   2       28.78       12.90     47.00 o 
  -4  -9   2      104.44       77.95     43.54 o 
  -3  -9   2       22.61       16.73     16.24 o 
  -2  -9   2       25.68       35.15     15.71 o 
  -1  -9   2       26.82        2.21     14.90 o 
   0  -9   2       24.93       13.15     14.85 o 
   1  -9   2        0.70      -14.05     13.89 o 
   2  -9   2       98.34       67.09     17.25 o 
   3  -9   2      172.29      139.25     21.98 o 
   4  -9   2       48.17       61.24     20.54 o 
   5  -9   2        3.79       -3.96     19.99 o 
  -6  -8   2        0.07        5.95     43.26 o 
  -5  -8   2        1.78      -15.33     38.80 o 
  -4  -8   2       13.65      -15.51     14.13 o 
  -3  -8   2       44.37       51.11     13.81 o 
  -2  -8   2      385.06      382.99     18.37 o 
  -1  -8   2      168.69      160.04     16.92 o 
   0  -8   2      142.37      123.42     16.18 o 
   1  -8   2      153.71      158.98     16.36 o 
   2  -8   2       16.16       13.10     13.29 o 
   3  -8   2        0.82      -11.28     14.10 o 
   4  -8   2       62.99       66.79     18.03 o 
   5  -8   2      131.81      126.36     21.53 o 
   6  -8   2       58.33       62.51     34.99 o 
  -7  -7   2       34.29       21.57     44.26 o 
  -6  -7   2       17.43       16.18     39.21 o 
  -5  -7   2       23.08       -7.07     34.81 o 
  -4  -7   2       12.67        6.62     12.58 o 
  -3  -7   2       57.22       64.21     17.62 o 
  -2  -7   2        6.65       10.71      9.71 o 
  -1  -7   2      138.92      196.57     24.81 o 
   0  -7   2      817.30      817.10     27.34 o 
   1  -7   2      368.28      317.08     17.98 o 
   2  -7   2       93.62       81.81     15.47 o 
   3  -7   2      126.96      108.17     15.77 o 
   4  -7   2       18.78       -0.59     14.74 o 
   5  -7   2       13.46       -5.98     15.89 o 
   6  -7   2       55.04       46.50     53.55 o 
   7  -7   2       32.70       80.69     62.12 o 
  -8  -6   2        7.92        9.04     44.38 o 
  -7  -6   2        1.49       29.23     39.77 o 
  -6  -6   2       89.55      107.43     38.93 o 
  -5  -6   2      205.50      231.10     40.45 o 
  -4  -6   2       39.57       37.03     11.66 o 
  -3  -6   2        2.33      -11.23      9.32 o 
  -2  -6   2      103.67      110.51     10.49 o 
  -1  -6   2      282.01      253.28     12.91 o 
   0  -6   2       30.42       30.63      8.86 o 
   1  -6   2      211.54      219.28     21.78 o 
   2  -6   2     1430.10     1443.43     50.18 o 
   3  -6   2      331.79      355.53     18.96 o 
   4  -6   2       23.65       -2.15      9.82 o 
   5  -6   2        2.97      -16.43     14.42 o 
   6  -6   2        1.56      -51.11     52.08 o 
   7  -6   2        4.18      -60.71     55.23 o 
  -8  -5   2        7.53      -26.46     37.84 o 
  -7  -5   2        6.91       -6.70     33.79 o 
  -6  -5   2        6.80      -40.86     27.99 o 
  -5  -5   2       20.55       35.69     27.02 o 
  -4  -5   2      190.92      251.12     25.41 o 
  -3  -5   2      543.76      538.68     21.59 o 
  -2  -5   2      329.07      353.28     14.20 o 
  -1  -5   2       15.89       25.80      6.47 o 
   0  -5   2      658.23      688.38     20.91 o 
   1  -5   2      251.67      222.21     12.44 o 
   2  -5   2       25.08       15.67      8.09 o 
   3  -5   2      127.46      124.17     12.68 o 
   4  -5   2      998.40     1018.72     26.32 o 
   5  -5   2      274.95      262.50     20.43 o 
   6  -5   2        0.19      -22.05     22.71 o 
   7  -5   2        3.11      -46.75     59.00 o 
  -8  -4   2       72.16      113.32     40.11 o 
  -7  -4   2       26.84       35.97     30.26 o 
  -6  -4   2       23.99        2.43     25.74 o 
  -5  -4   2        7.62       -4.28      9.52 o 
  -4  -4   2       96.81      118.91     20.91 o 
  -3  -4   2       39.32       57.62      8.11 o 
  -2  -4   2      615.16      593.66     17.09 o 
  -1  -4   2     1034.50     1052.93     29.20 o 
   0  -4   2      878.92      843.90     22.14 o 
   1  -4   2        4.80       -2.05      5.46 o 
   2  -4   2      643.70      642.82     19.95 o 
   3  -4   2      175.36      167.66     10.25 o 
   4  -4   2        6.37        7.88      7.37 o 
   5  -4   2      138.35      140.86     12.51 o 
   6  -4   2      252.59      323.43     28.50 o 
   7  -4   2      101.02       88.61     27.24 o 
   8  -4   2       13.09      -60.74     62.80 o 
  -9  -3   2       10.75      -34.44     35.72 o 
  -8  -3   2        6.87       -5.55     31.85 o 
  -7  -3   2      123.72      111.24     32.04 o 
  -6  -3   2      521.25      450.74     38.49 o 
  -5  -3   2       93.82       96.56     11.35 o 
  -4  -3   2        0.95       -8.42      8.40 o 
  -3  -3   2      292.48      235.96     14.81 o 
  -2  -3   2      664.83      684.00     17.71 o 
  -1  -3   2       60.05       84.71      5.26 o 
   0  -3   2      515.69      523.23     15.47 o 
   1  -3   2     3340.20     3305.02     69.56 o 
   2  -3   2     1011.63      967.04     48.36 o 
   3  -3   2        7.43        3.33      5.48 o 
   4  -3   2       63.87       62.65     12.06 o 
   5  -3   2       18.43       11.04     11.78 o 
   6  -3   2        9.87       -3.72     19.63 o 
   7  -3   2       87.50       58.10     26.64 o 
   8  -3   2       60.88        3.53     38.90 o 
  -9  -2   2       12.88        8.94     36.47 o 
  -8  -2   2       66.14       47.81     31.39 o 
  -7  -2   2       14.64       19.76     24.72 o 
  -6  -2   2       38.28        4.99     20.45 o 
  -5  -2   2      314.67      298.49     15.29 o 
  -4  -2   2     1496.32     1574.35     40.28 o 
  -3  -2   2      790.39      822.41     22.85 o 
  -2  -2   2        8.17       41.17      5.78 o 
  -1  -2   2     3759.23     4258.54     82.32 o 
   0  -2   2      640.28      545.80     18.47 o 
   1  -2   2       72.48       88.10      5.74 o 
   2  -2   2       67.95       42.98      5.27 o 
   3  -2   2     2631.57     2624.79     48.79 o 
   4  -2   2      923.30      902.02     21.29 o 
   5  -2   2        0.66      -14.40     20.26 o 
   6  -2   2        0.50       -0.08     19.66 o 
   7  -2   2       10.52      -42.43     28.28 o 
   8  -2   2       11.99      -35.37     31.14 o 
  -9  -1   2       19.54       19.26     32.57 o 
  -8  -1   2       10.65       12.00     27.43 o 
  -7  -1   2       40.87       14.60     19.77 o 
  -6  -1   2      138.74      172.16     34.30 o 
  -5  -1   2       63.88       70.14      8.29 o 
  -4  -1   2      278.35      257.32     10.94 o 
  -3  -1   2     1470.53     1530.77     33.39 o 
  -2  -1   2     1802.72     1626.40     37.46 o 
  -1  -1   2     1411.88     1403.04     29.29 o 
   0  -1   2      406.59      424.62     13.67 o 
   1  -1   2     3110.30     3220.55    164.59 o 
   2  -1   2      664.09      712.44     15.27 o 
   3  -1   2        0.98        1.67      3.68 o 
   4  -1   2      161.22      174.34     11.61 o 
   5  -1   2      704.93      723.04     35.31 o 
   6  -1   2      319.97      327.91     36.06 o 
   7  -1   2       27.43        9.79     26.37 o 
   8  -1   2        1.86      -11.97     30.86 o 
  -9   0   2        8.24      -22.85     28.70 o 
  -8   0   2       71.55       26.06     23.63 o 
  -7   0   2      215.78      274.66     27.60 o 
  -6   0   2       27.39       71.88     17.62 o 
  -5   0   2        0.82       -4.37     11.08 o 
  -4   0   2       97.23      151.65     13.98 o 
  -3   0   2      547.00      537.20     21.56 o 
  -2   0   2     1457.88     1626.64     47.29 o 
  -1   0   2     2460.07     2432.44    105.13 o 
   0   0   2     2996.97     3271.52     93.16 o 
   1   0   2      599.69      531.44     14.14 o 
   2   0   2      232.12      209.09      7.61 o 
   3   0   2       78.29       73.83     15.30 o 
   4   0   2       92.51      125.54     19.14 o 
   5   0   2        0.21      -23.25     16.92 o 
   6   0   2      117.56      134.02     28.08 o 
   7   0   2      178.69      162.44     34.91 o 
   8   0   2       46.82       13.46     33.60 o 
  -9   1   2        9.07        3.49     28.07 o 
  -8   1   2       35.96       14.24     27.46 o 
  -7   1   2       26.99       29.33     19.96 o 
  -6   1   2      153.85      179.41     24.36 o 
  -5   1   2      721.85      703.82     45.94 o 
  -4   1   2      344.49      366.52     20.14 o 
  -3   1   2      118.96      141.42     11.02 o 
  -2   1   2      969.27     1075.57     32.56 o 
  -1   1   2      448.74      389.93     23.87 o 
   1   1   2      600.56      511.58     24.06 o 
   2   1   2     1463.81     1378.50     32.21 o 
   3   1   2      580.32      562.63     31.82 o 
   4   1   2      152.35      179.15     23.56 o 
   5   1   2       11.25       23.47     19.45 o 
   6   1   2        3.68      -27.80     21.63 o 
   7   1   2        5.26      -14.71     27.15 o 
   8   1   2       19.25       42.95     36.84 o 
  -9   2   2       12.07      -42.85     62.43 o 
  -8   2   2       14.13       -2.35     22.32 o 
  -7   2   2       17.68       -6.98     18.19 o 
  -6   2   2        0.50      -17.09     11.48 o 
  -5   2   2        2.81       -8.48      8.25 o 
  -4   2   2      629.26      638.95     21.98 o 
  -3   2   2     1181.09     1078.97     34.92 o 
  -2   2   2      873.53      800.12     45.24 o 
  -1   2   2        3.45        2.51      4.33 o 
   0   2   2     2552.16     2805.88     97.99 o 
   1   2   2      466.39      568.40     19.36 o 
   2   2   2      115.23      146.88     15.23 o 
   3   2   2      571.01      524.14     30.54 o 
   4   2   2      261.87      262.46     27.18 o 
   5   2   2      172.61      134.11     26.49 o 
   6   2   2      152.28      166.03     32.66 o 
   7   2   2       19.62       -0.56     29.64 o 
   8   2   2        4.71      -10.00     35.66 o 
  -9   3   2       35.09       -1.15     68.69 o 
  -8   3   2       97.29       68.69     58.78 o 
  -7   3   2       24.69       56.13     46.31 o 
  -6   3   2        4.31        5.74     13.92 o 
  -5   3   2       22.80       16.06     10.57 o 
  -4   3   2       49.27       50.14      9.18 o 
  -3   3   2      206.23      228.30     10.71 o 
  -2   3   2     1048.39     1072.82     63.27 o 
  -1   3   2     2015.74     2222.87    129.48 o 
   0   3   2      787.14      708.41     23.10 o 
   1   3   2        1.24       12.34      7.24 o 
   2   3   2      230.40      180.99     31.31 o 
   3   3   2       68.74       71.44     11.45 o 
   4   3   2       46.93       51.99     21.57 o 
   5   3   2      285.82      304.94     36.53 o 
   6   3   2       74.75       64.80     31.20 o 
   7   3   2       18.23       13.06     34.94 o 
   8   3   2       44.62       38.46     41.55 o 
  -9   4   2        9.58      -63.74     70.06 o 
  -8   4   2       44.79       43.73     62.18 o 
  -7   4   2       74.02       64.87     27.10 o 
  -6   4   2      228.95      225.48     34.25 o 
  -5   4   2      115.12       99.50     22.91 o 
  -4   4   2       58.51       47.25      9.40 o 
  -3   4   2       43.61       69.88     15.76 o 
  -2   4   2      110.85       87.42     14.61 o 
  -1   4   2      152.56      171.32     11.23 o 
   0   4   2      411.03      394.01     15.03 o 
   1   4   2     1311.13     1417.55     43.35 o 
   2   4   2      645.43      668.49     25.88 o 
   3   4   2       16.02       23.83     10.91 o 
   4   4   2        4.38       14.84     22.85 o 
   5   4   2        3.88        4.24     25.68 o 
   6   4   2       29.66       26.52     32.57 o 
   7   4   2       53.09       62.83     39.80 o 
  -8   5   2        0.84        7.92     62.27 o 
  -7   5   2        0.51      -18.35     27.89 o 
  -6   5   2       91.36       79.42     60.90 o 
  -5   5   2      290.98      324.96     32.32 o 
  -4   5   2      307.19      263.15     27.81 o 
  -3   5   2      140.99      143.50     21.10 o 
  -2   5   2       17.35       10.32     14.22 o 
  -1   5   2      140.09      143.89      8.81 o 
   0   5   2      161.82      165.86     13.98 o 
   1   5   2        1.72       -7.30     17.52 o 
   2   5   2      323.32      288.90     19.61 o 
   3   5   2      303.03      312.82     30.42 o 
   4   5   2      186.18      149.45     31.88 o 
   5   5   2       72.80       77.98     35.03 o 
   6   5   2        5.63       28.08     35.41 o 
   7   5   2        3.19        9.19     40.27 o 
  -8   6   2        9.52      -24.34     72.62 o 
  -7   6   2        0.47      -14.91     31.29 o 
  -6   6   2        5.73      -10.49     26.92 o 
  -5   6   2       16.03       10.48     24.43 o 
  -4   6   2       43.35       36.84     22.22 o 
  -3   6   2      398.64      378.17     30.51 o 
  -2   6   2      498.24      469.64     31.71 o 
  -1   6   2      157.29      140.39     21.27 o 
   0   6   2       11.01        7.01     10.03 o 
   1   6   2       14.83        5.19     12.24 o 
   2   6   2       26.34       29.26     15.84 o 
   3   6   2        2.70      -19.92     26.52 o 
   4   6   2      175.08      177.18     38.40 o 
   5   6   2       71.07       58.94     35.34 o 
   6   6   2       16.67       16.11     42.48 o 
  -7   7   2       72.36       96.32     37.73 o 
  -6   7   2       65.79       11.25     30.90 o 
  -5   7   2        5.55       -7.56     27.38 o 
  -4   7   2      129.91      123.34     28.28 o 
  -3   7   2       43.04       23.33     22.58 o 
  -2   7   2       56.99       39.20     21.79 o 
  -1   7   2      191.73      218.71     27.96 o 
   0   7   2      350.84      378.97     31.87 o 
   1   7   2      210.82      239.36     27.42 o 
   2   7   2        0.09       -6.96     15.58 o 
   3   7   2        0.53      -30.76     25.87 o 
   4   7   2        3.44        8.17     36.47 o 
   5   7   2       15.08        8.98     37.56 o 
   6   7   2       42.40       71.93     48.75 o 
  -6   8   2       73.11       75.84     38.37 o 
  -5   8   2      113.11       71.35     48.81 o 
  -4   8   2       80.14       47.95     29.39 o 
  -3   8   2        0.73      -18.98     24.89 o 
  -2   8   2      168.57      136.41     35.51 o 
  -1   8   2       81.21       68.16     25.48 o 
   0   8   2       55.54       41.53     25.16 o 
   1   8   2      126.42      133.30     27.70 o 
   2   8   2      105.01      134.03     42.12 o 
   3   8   2       91.80       42.95     49.74 o 
   4   8   2       16.31      -43.54     41.20 o 
   5   8   2        1.03        1.25     46.72 o 
  -6   9   2        0.62      -31.28     36.65 o 
  -5   9   2        4.03        4.99     34.03 o 
  -4   9   2       92.27       61.25     51.68 o 
  -3   9   2      180.48      141.46     60.54 o 
  -2   9   2       64.09       58.63     30.16 o 
  -1   9   2        0.37      -38.86     25.91 o 
   0   9   2       34.23      -21.15     26.98 o 
   1   9   2       19.98      -23.10     27.48 o 
   2   9   2       14.34      -35.53     45.54 o 
   3   9   2       59.68       31.26     53.76 o 
   4   9   2       37.28      -18.54     68.69 o 
  -4  10   2        3.23       -0.09     34.50 o 
  -3  10   2        8.56       -7.44     33.01 o 
  -2  10   2       45.41       43.62     45.64 o 
  -1  10   2      110.41       98.41     78.09 o 
   0  10   2       64.44       53.80     33.65 o 
   1  10   2        0.94       -7.94     34.06 o 
   2  10   2        1.74      -35.69     56.72 o 
   3  10   2        0.29      -46.03     63.61 o 
  -1  11   2       14.20      -15.25     35.74 o 
   0  11   2       32.97       -4.83     48.20 o 
  -2 -11   3       69.55      115.56     27.84 o 
  -1 -11   3      112.80       97.62     26.73 o 
   0 -11   3      110.38      104.29     40.05 o 
   1 -11   3       37.29       31.15     22.56 o 
   2 -11   3        2.74      -12.77     43.34 o 
  -4 -10   3       59.31       86.02     42.79 o 
  -3 -10   3        9.89      -27.43     18.29 o 
  -2 -10   3       11.83      -21.85     27.88 o 
  -1 -10   3       92.55       56.90     21.76 o 
   0 -10   3      195.74      184.39     71.08 o 
   1 -10   3      220.56      264.66     59.28 o 
   2 -10   3      205.64      157.07     24.71 o 
   3 -10   3       76.13       35.44     22.23 o 
   4 -10   3        1.54      -28.92     21.20 o 
  -6  -9   3       44.13       30.26     49.24 o 
  -5  -9   3      100.49      125.17     47.50 o 
  -4  -9   3       52.16       43.84     18.83 o 
  -3  -9   3       94.13       96.03     18.87 o 
  -2  -9   3      174.73      146.60     22.16 o 
  -1  -9   3       47.37       33.30     18.20 o 
   0  -9   3       11.16       -6.36     15.58 o 
   1  -9   3       73.88       69.76     18.82 o 
   2  -9   3      311.44      278.07     40.13 o 
   3  -9   3      335.15      381.87     57.63 o 
   4  -9   3      147.62      156.55     25.68 o 
   5  -9   3       65.27       58.01     24.68 o 
  -6  -8   3       10.86       -8.66     43.48 o 
  -5  -8   3       54.19       34.66     41.20 o 
  -4  -8   3      242.01      285.47     28.51 o 
  -3  -8   3      380.14      383.10     28.67 o 
  -2  -8   3      247.51      246.36     19.23 o 
  -1  -8   3      422.80      430.76     27.50 o 
   0  -8   3      306.59      337.28     20.59 o 
   1  -8   3       41.63       29.28     13.14 o 
   2  -8   3       40.57       24.55     14.05 o 
   3  -8   3       47.78       45.14     20.04 o 
   4  -8   3      167.34      182.91     23.89 o 
   5  -8   3      264.17      340.66     33.97 o 
   6  -8   3       89.31      101.95     63.18 o 
  -7  -7   3       40.29       31.85     45.97 o 
  -6  -7   3       81.07       60.40     41.86 o 
  -5  -7   3       66.15       21.44     35.16 o 
  -4  -7   3       22.37       29.05     14.60 o 
  -3  -7   3       58.85       60.18     12.42 o 
  -2  -7   3      832.31      849.04     27.95 o 
  -1  -7   3     1222.07     1259.92     35.37 o 
   0  -7   3      502.27      483.71     21.15 o 
   1  -7   3      930.74      878.21     28.77 o 
   2  -7   3      504.50      521.95     23.13 o 
   3  -7   3       15.44       20.52     13.36 o 
   4  -7   3       23.04       35.07     15.48 o 
   5  -7   3       50.77       32.09     17.78 o 
   6  -7   3       67.29       67.94     54.23 o 
  -8  -6   3       22.58       16.67     46.16 o 
  -7  -6   3       69.76      101.79     42.45 o 
  -6  -6   3      198.78      201.37     42.42 o 
  -5  -6   3      368.95      389.34     21.43 o 
  -4  -6   3      287.20      327.93     19.01 o 
  -3  -6   3      219.29      225.73     15.80 o 
  -2  -6   3      132.91      129.46     10.78 o 
  -1  -6   3       47.68       49.80      9.60 o 
   0  -6   3     1015.35      958.77     27.72 o 
   1  -6   3     2002.43     1960.25     48.07 o 
   2  -6   3      933.88      947.15     29.40 o 
   3  -6   3      805.86      867.80     33.11 o 
   4  -6   3      350.20      358.02     17.72 o 
   5  -6   3       34.10        6.65     15.50 o 
   6  -6   3        7.15       20.07     48.62 o 
   7  -6   3       16.74      -37.71     61.18 o 
  -8  -5   3       16.02       22.50     39.02 o 
  -7  -5   3       20.86       41.11     36.40 o 
  -6  -5   3      122.40       99.02     35.56 o 
  -5  -5   3      386.94      399.36     18.75 o 
  -4  -5   3      873.67      874.55     27.12 o 
  -3  -5   3     1516.29     1420.68     34.74 o 
  -2  -5   3     1259.76     1279.59     34.41 o 
  -1  -5   3      538.81      496.21     17.38 o 
   0  -5   3      191.63      187.27     13.26 o 
   1  -5   3      155.26      159.38     11.61 o 
   2  -5   3      638.79      645.83     22.11 o 
   3  -5   3     1085.07     1054.94     30.91 o 
   4  -5   3      883.54      836.90     43.52 o 
   5  -5   3      498.14      507.75     20.38 o 
   6  -5   3       96.86       46.32     24.32 o 
   7  -5   3       16.62      -78.07     52.05 o 
  -9  -4   3       33.28       16.18     40.14 o 
  -8  -4   3       37.12       67.04     36.68 o 
  -7  -4   3      103.56      113.98     34.31 o 
  -6  -4   3      115.06       96.96     29.64 o 
  -5  -4   3       81.10       99.46     13.63 o 
  -4  -4   3      163.71      181.22     12.80 o 
  -3  -4   3     1741.88     1750.85     39.59 o 
  -2  -4   3     3744.64     3724.14     75.15 o 
  -1  -4   3     2433.62     2205.94     48.34 o 
   0  -4   3     2624.18     2580.13     56.07 o 
   1  -4   3     1376.30     1422.73     47.25 o 
   2  -4   3      153.23      156.27     11.88 o 
   3  -4   3      109.19      112.24     11.21 o 
   4  -4   3      316.37      312.90     14.73 o 
   5  -4   3      375.47      379.43     29.39 o 
   6  -4   3      269.87      262.11     29.88 o 
   7  -4   3      185.14      198.43     41.12 o 
  -9  -3   3       29.82       -0.62     35.81 o 
  -8  -3   3      162.24      123.14     37.09 o 
  -7  -3   3      251.53      282.93     39.71 o 
  -6  -3   3      518.98      511.86     39.40 o 
  -5  -3   3      363.86      374.07     18.82 o 
  -4  -3   3      263.56      262.47     17.36 o 
  -3  -3   3      381.79      497.40     15.82 o 
  -2  -3   3      133.35      102.66      7.87 o 
  -1  -3   3     3478.21     3310.91     68.93 o 
   0  -3   3     7831.64     7850.71    157.52 o 
   1  -3   3     2985.27     2841.90     61.10 o 
   2  -3   3     2030.03     1909.73     43.22 o 
   3  -3   3     1033.17     1073.47     24.59 o 
   4  -3   3      250.76      247.42     13.67 o 
   5  -3   3       38.20       20.25     18.00 o 
   6  -3   3       60.51       47.27     22.23 o 
   7  -3   3      120.89       87.37     28.71 o 
   8  -3   3       55.27       51.27     35.09 o 
  -9  -2   3       10.66       24.00     34.63 o 
  -8  -2   3        3.52        8.48     29.30 o 
  -7  -2   3      175.25      180.49     34.13 o 
  -6  -2   3      730.87      775.41     65.81 o 
  -5  -2   3     1022.96     1025.37     30.97 o 
  -4  -2   3     2953.91     2963.20     62.72 o 
  -3  -2   3     2144.66     2182.30     52.88 o 
  -2  -2   3      496.66      401.06     17.96 o 
  -1  -2   3      286.82      310.25     12.25 o 
   0  -2   3      289.39      322.29     10.13 o 
   1  -2   3     3442.60     3388.04     70.25 o 
   2  -2   3     4214.46     4070.98     84.40 o 
   3  -2   3     2332.54     2175.91     41.82 o 
   4  -2   3     1149.14     1102.41     29.27 o 
   5  -2   3      297.15      331.71     33.60 o 
   6  -2   3      106.37       73.34     27.65 o 
   7  -2   3       35.50       32.82     29.64 o 
   8  -2   3       12.72      -20.32     31.60 o 
  -9  -1   3       41.55       37.65     33.97 o 
  -8  -1   3      180.23      241.42     31.80 o 
  -7  -1   3      114.27      139.06     35.64 o 
  -6  -1   3        0.45      -12.57      8.38 o 
  -5  -1   3      282.07      264.70     12.75 o 
  -4  -1   3     2186.43     2208.30     52.93 o 
  -3  -1   3     4237.79     4177.10     83.86 o 
  -2  -1   3     7958.80     7254.49    140.33 o 
  -1  -1   3     5965.05     5993.76    120.60 o 
   0  -1   3     1734.14     1949.28     47.47 o 
   1  -1   3       67.79       48.88      5.66 o 
   2  -1   3      189.68      181.17      9.85 o 
   3  -1   3     1583.85     1598.44     33.92 o 
   4  -1   3     1352.82     1334.20     61.84 o 
   5  -1   3      627.60      566.09     40.42 o 
   6  -1   3      387.87      395.51     41.14 o 
   7  -1   3      101.32       51.27     30.73 o 
   8  -1   3       10.55        7.67     33.60 o 
  -9   0   3       52.85       62.20     31.90 o 
  -8   0   3      184.40      242.79     30.95 o 
  -7   0   3      401.32      466.71     38.32 o 
  -6   0   3      458.02      555.65     74.24 o 
  -5   0   3      330.92      341.78     23.47 o 
  -4   0   3      201.25      234.23     16.98 o 
  -3   0   3      417.87      377.22     17.69 o 
  -2   0   3     2190.41     1974.72     56.39 o 
  -1   0   3     7963.80     8180.27    343.74 o 
   0   0   3    12421.26    12833.58    356.71 o 
   1   0   3     5727.22     5464.47    153.87 o 
   2   0   3     1057.90     1001.31     34.36 o 
   3   0   3      269.69      248.40     10.32 o 
   4   0   3       71.29       71.25     20.13 o 
   5   0   3      292.31      350.44     35.94 o 
   6   0   3      362.29      381.33     38.43 o 
   7   0   3      119.88      135.95     35.72 o 
   8   0   3       61.17       56.54     38.34 o 
  -9   1   3        0.67      -23.05     29.78 o 
  -8   1   3       81.12       60.68     28.67 o 
  -7   1   3      357.49      404.08     70.80 o 
  -6   1   3      726.61      739.62     36.13 o 
  -5   1   3     1804.95     1825.70     60.54 o 
  -4   1   3     1698.92     1773.51     56.13 o 
  -3   1   3      802.39      699.43     25.84 o 
  -2   1   3      630.90      563.10     34.53 o 
  -1   1   3      827.34      976.18     49.12 o 
   1   1   3     3137.07     2808.72    102.17 o 
   2   1   3     7620.56     7486.49    171.43 o 
   3   1   3     2928.42     2840.85    109.30 o 
   4   1   3      260.05      290.76     29.17 o 
   5   1   3      129.15       98.08     26.24 o 
   6   1   3       63.36       65.48     28.64 o 
   7   1   3       41.25       72.78     34.07 o 
   8   1   3       42.40       47.34     39.96 o 
  -9   2   3       74.74      133.30     72.46 o 
  -8   2   3       75.98       61.12     55.48 o 
  -7   2   3        0.17      -21.70     14.47 o 
  -6   2   3      117.77      139.03     19.83 o 
  -5   2   3     1378.56     1372.93     48.55 o 
  -4   2   3     2878.27     2997.06     87.34 o 
  -3   2   3     3945.33     3576.89     99.02 o 
  -2   2   3     3199.64     3009.99    136.26 o 
  -1   2   3     2504.22     2645.84    119.84 o 
   0   2   3      421.29      359.57     19.11 o 
   1   2   3      545.69      545.17     28.33 o 
   2   2   3      946.56      919.39     29.98 o 
   3   2   3      967.34      929.15     46.84 o 
   4   2   3     1811.84     1723.60     76.83 o 
   5   2   3      840.89      763.63     49.43 o 
   6   2   3       92.02      105.41     33.29 o 
   7   2   3       21.50      -34.63     32.60 o 
  -9   3   3       74.08       78.73     69.22 o 
  -8   3   3      170.18      299.14     66.26 o 
  -7   3   3      237.29      201.57     87.77 o 
  -6   3   3      152.87      154.20     26.77 o 
  -5   3   3       17.65        2.63     10.73 o 
  -4   3   3      207.27      206.89     18.25 o 
  -3   3   3     1804.81     1855.80    127.43 o 
  -2   3   3     5307.25     5088.71    224.62 o 
  -1   3   3     5804.39     6045.45    161.18 o 
   0   3   3     3068.60     2928.47     68.13 o 
   1   3   3     1536.74     1531.84     45.62 o 
   2   3   3      451.96      491.99     37.65 o 
   3   3   3      214.81      273.15     29.08 o 
   4   3   3      197.40      258.13     31.60 o 
   5   3   3      267.11      275.02     36.96 o 
   6   3   3      307.70      383.73     47.87 o 
   7   3   3      110.66      102.76     41.98 o 
  -9   4   3       34.83       46.38     69.22 o 
  -8   4   3       72.98       76.73     61.52 o 
  -7   4   3      229.30      320.54     37.91 o 
  -6   4   3      702.90      678.63    140.19 o 
  -5   4   3      943.33      960.15     47.13 o 
  -4   4   3      283.47      304.68     36.54 o 
  -3   4   3       27.52       17.16     14.90 o 
  -2   4   3      453.67      522.38     32.77 o 
  -1   4   3     1591.06     1617.16     48.76 o 
   0   4   3     2711.50     2737.33     65.18 o 
   1   4   3     3971.93     4118.88    110.96 o 
   2   4   3     1901.38     1945.49     58.28 o 
   3   4   3      381.13      397.69     32.13 o 
   4   4   3      164.11      146.14     30.70 o 
   5   4   3      115.47       81.75     32.04 o 
   6   4   3       33.63       46.47     36.12 o 
   7   4   3       34.58       48.81     42.70 o 
  -8   5   3       14.45       31.57     64.39 o 
  -7   5   3       40.83       20.16     30.40 o 
  -6   5   3      264.31      253.30     34.65 o 
  -5   5   3      888.81      930.76     56.49 o 
  -4   5   3     1342.84     1383.80     87.35 o 
  -3   5   3     1529.82     1534.52     75.08 o 
  -2   5   3      809.24      831.34     39.90 o 
  -1   5   3       54.34       52.64      7.62 o 
   0   5   3      324.29      335.84     16.62 o 
   1   5   3      789.69      849.39     32.50 o 
   2   5   3      796.10      762.04     31.64 o 
   3   5   3     1179.30     1223.65     62.77 o 
   4   5   3      653.76      633.10     46.50 o 
   5   5   3       93.94       96.03     35.53 o 
   6   5   3       22.35       33.13     38.43 o 
  -8   6   3       21.64       60.03     69.38 o 
  -7   6   3       23.46       15.55     35.28 o 
  -6   6   3       75.10       49.09     30.11 o 
  -5   6   3       72.43       92.58     28.52 o 
  -4   6   3      304.60      300.45     32.51 o 
  -3   6   3     1664.16     1623.52     65.07 o 
  -2   6   3     1867.62     1919.03     73.94 o 
  -1   6   3     1148.81     1095.42     47.51 o 
   0   6   3      660.56      685.39     36.98 o 
   1   6   3      182.85      234.85     18.74 o 
   2   6   3      174.63      218.86     22.95 o 
   3   6   3      137.87      142.78     34.44 o 
   4   6   3      151.25      133.08     38.46 o 
   5   6   3      257.49      230.17     45.19 o 
   6   6   3      116.51      165.28     47.62 o 
  -7   7   3      148.27      145.57     87.53 o 
  -6   7   3      120.74       89.62     67.48 o 
  -5   7   3       33.25       41.88     30.03 o 
  -4   7   3       75.03       36.46     26.25 o 
  -3   7   3      154.21      127.22     27.32 o 
  -2   7   3      329.03      330.57     37.63 o 
  -1   7   3     1088.81     1172.86     53.49 o 
   0   7   3     1260.81     1332.04     56.93 o 
   1   7   3      650.33      681.52     39.79 o 
   2   7   3      221.35      276.18     23.38 o 
   3   7   3      112.61      145.80     37.71 o 
   4   7   3      103.31      113.07     42.70 o 
   5   7   3       14.48       64.02     45.38 o 
  -6   8   3      216.74      164.72     53.06 o 
  -5   8   3      257.89      235.24     89.11 o 
  -4   8   3      229.10      190.43     64.48 o 
  -3   8   3      121.70      136.35     60.59 o 
  -2   8   3       54.46        3.14     26.06 o 
  -1   8   3       92.97       95.14     28.44 o 
   0   8   3      261.23      271.85     34.01 o 
   1   8   3      435.77      468.84     38.55 o 
   2   8   3      357.20      381.58     57.50 o 
   3   8   3      201.81      145.83     57.13 o 
  -5   9   3       80.27       70.08     37.47 o 
  -4   9   3      361.39      494.40     78.88 o 
  -3   9   3      403.64      351.72    120.38 o 
  -2   9   3      207.13      187.13     55.66 o 
  -1   9   3      117.07       93.65     32.94 o 
   0   9   3       64.71       37.28     31.45 o 
   1   9   3       43.60        7.33     30.50 o 
   2   9   3       76.04       70.44     52.70 o 
   3   9   3      117.55       87.17     59.84 o 
  -4  10   3       32.98        3.33     34.71 o 
  -3  10   3       70.93       72.96     37.48 o 
  -2  10   3      222.41      264.00     45.57 o 
  -1  10   3      308.40      325.84     97.38 o 
   0  10   3      161.66      163.89     51.00 o 
   1  10   3       45.92       70.47     59.34 o 
   2  10   3       27.43       28.67     58.87 o 
  -2 -11   4      118.88      101.30     28.11 o 
  -1 -11   4      243.71      193.54     28.46 o 
   0 -11   4      145.17      174.33     40.03 o 
   1 -11   4       29.60       16.88     23.12 o 
  -4 -10   4       41.20       29.43     21.68 o 
  -3 -10   4       20.90       49.65     31.26 o 
  -2 -10   4       49.75       10.24     21.18 o 
  -1 -10   4      181.02      202.18     45.22 o 
   0 -10   4      275.12      305.91     28.00 o 
   1 -10   4      367.06      365.89     47.65 o 
   2 -10   4      267.91      257.85     28.39 o 
   3 -10   4       42.34       22.65     22.99 o 
  -6  -9   4        8.77       34.47     53.42 o 
  -5  -9   4      121.43      135.80     47.87 o 
  -4  -9   4      379.31      395.14     35.51 o 
  -3  -9   4      231.19      256.35     24.68 o 
  -2  -9   4      143.72      153.77     23.27 o 
  -1  -9   4       59.33       39.62     28.97 o 
   0  -9   4       28.29       29.06     17.40 o 
   1  -9   4      214.73      215.29     35.86 o 
   2  -9   4      408.52      389.02     55.52 o 
   3  -9   4      361.64      369.86     30.18 o 
   4  -9   4      184.29      140.11     25.68 o 
  -6  -8   4       75.40       10.07     44.79 o 
  -5  -8   4      134.99      112.08     42.95 o 
  -4  -8   4       61.40       73.34     17.74 o 
  -3  -8   4      419.66      422.74     23.09 o 
  -2  -8   4     1357.96     1361.11     62.93 o 
  -1  -8   4      706.45      693.74     30.76 o 
   0  -8   4      221.47      260.52     22.30 o 
   1  -8   4       63.84       34.32     15.54 o 
   2  -8   4       30.01        8.69     15.86 o 
   3  -8   4      117.37      137.14     21.70 o 
   4  -8   4      217.21      186.77     29.70 o 
   5  -8   4      247.19      220.08     28.02 o 
  -7  -7   4       67.37       76.89     47.28 o 
  -6  -7   4      143.53      136.82     44.76 o 
  -5  -7   4      148.07      184.92     19.82 o 
  -4  -7   4      160.50      198.69     28.11 o 
  -3  -7   4      307.41      332.31     46.04 o 
  -2  -7   4      376.35      368.05     22.93 o 
  -1  -7   4     1143.36     1215.76     40.12 o 
   0  -7   4     2052.74     2013.37     57.81 o 
   1  -7   4     1134.89     1102.96     38.06 o 
   2  -7   4      347.21      345.34     21.87 o 
   3  -7   4       22.00       14.49     13.86 o 
   4  -7   4       12.51      -13.90     13.10 o 
   5  -7   4       68.21       56.88     18.88 o 
   6  -7   4       61.87       50.52     53.95 o 
  -8  -6   4       26.28       65.64     47.06 o 
  -7  -6   4       57.94       80.57     40.83 o 
  -6  -6   4      293.73      329.44     48.84 o 
  -5  -6   4      590.58      622.27     28.42 o 
  -4  -6   4      601.41      570.42     22.61 o 
  -3  -6   4      470.78      425.77     27.67 o 
  -2  -6   4      374.45      360.17     27.77 o 
  -1  -6   4      314.51      303.15     19.66 o 
   0  -6   4      625.42      594.57     21.34 o 
   1  -6   4     1891.38     1886.49     46.78 o 
   2  -6   4     1827.07     1842.94     47.04 o 
   3  -6   4      687.67      718.24     26.69 o 
   4  -6   4      284.32      283.24     17.60 o 
   5  -6   4       38.15       37.65     25.04 o 
   6  -6   4        0.54      -75.97     50.65 o 
  -8  -5   4       32.13       90.45     43.04 o 
  -7  -5   4       96.63       78.23     37.37 o 
  -6  -5   4      235.78      167.93     38.27 o 
  -5  -5   4      258.31      295.82     26.39 o 
  -4  -5   4     1010.15      963.88     28.15 o 
  -3  -5   4     2913.86     2995.02     64.12 o 
  -2  -5   4     2333.46     2247.91     49.84 o 
  -1  -5   4      721.75      697.83     25.60 o 
   0  -5   4      286.50      280.32     29.04 o 
   1  -5   4      315.26      295.89     17.04 o 
   2  -5   4      519.19      490.35     19.61 o 
   3  -5   4     1082.08     1069.75     42.42 o 
   4  -5   4     1042.48      996.17     30.83 o 
   5  -5   4      260.11      297.18     31.51 o 
   6  -5   4       81.02       46.53     26.24 o 
   7  -5   4       38.42       11.63     29.82 o 
  -9  -4   4       43.95       49.37     42.67 o 
  -8  -4   4       71.54      114.23     40.67 o 
  -7  -4   4      221.84      218.57     39.55 o 
  -6  -4   4      247.66      272.91     21.04 o 
  -5  -4   4      294.22      318.74     20.20 o 
  -4  -4   4      690.42      690.12     22.17 o 
  -3  -4   4      934.47      932.16     56.30 o 
  -2  -4   4     2746.27     2760.68     52.29 o 
  -1  -4   4     5760.82     5844.68    137.36 o 
   0  -4   4     4283.37     4593.92     96.02 o 
   1  -4   4     1199.21     1155.61     29.76 o 
   2  -4   4       42.01       47.95      9.00 o 
   3  -4   4      138.67      152.97     15.21 o 
   4  -4   4      334.75      351.51     16.16 o 
   5  -4   4      331.06      392.31     31.50 o 
   6  -4   4      251.71      259.51     32.26 o 
   7  -4   4       75.41       21.10     32.79 o 
  -9  -3   4       19.81       18.14     36.65 o 
  -8  -3   4       72.86       41.45     34.19 o 
  -7  -3   4      376.01      396.54     45.44 o 
  -6  -3   4      558.93      634.05     26.36 o 
  -5  -3   4      819.01      810.16     28.38 o 
  -4  -3   4      837.06      795.05     26.79 o 
  -3  -3   4     1169.53     1153.94     48.95 o 
  -2  -3   4     1134.10     1126.40     47.47 o 
  -1  -3   4     1028.61     1094.48     31.57 o 
   0  -3   4     4808.81     4765.88     98.11 o 
   1  -3   4     5722.30     5669.68    116.50 o 
   2  -3   4     2722.52     2700.93     69.49 o 
   3  -3   4      829.31      853.19     22.04 o 
   4  -3   4       61.70       47.35      9.37 o 
   5  -3   4       23.82       28.08     20.78 o 
   6  -3   4       82.19      111.73     32.29 o 
   7  -3   4      111.36       88.33     35.59 o 
  -9  -2   4       28.07      -19.88     35.34 o 
  -8  -2   4      115.73       90.38     34.78 o 
  -7  -2   4      185.05      162.60     33.16 o 
  -6  -2   4      553.95      571.32     21.43 o 
  -5  -2   4     1530.62     1433.21     47.15 o 
  -4  -2   4     2652.71     2700.74     57.52 o 
  -3  -2   4     3061.20     2992.42     61.78 o 
  -2  -2   4     1301.53     1281.24     29.66 o 
  -1  -2   4     1384.84     1570.15     41.39 o 
   0  -2   4     1510.51     1608.56     41.94 o 
   1  -2   4      969.70      913.30     26.55 o 
   2  -2   4     2471.41     2439.07     60.02 o 
   3  -2   4     2990.53     2903.68     59.93 o 
   4  -2   4      975.30      911.33     50.55 o 
   5  -2   4      205.14      195.98     31.51 o 
   6  -2   4       74.71       34.94     28.05 o 
   7  -2   4       15.92       22.91     32.38 o 
  -9  -1   4       53.46      108.21     37.84 o 
  -8  -1   4      118.48      156.93     42.75 o 
  -7  -1   4      206.64      233.85     48.70 o 
  -6  -1   4      160.97      199.78     14.20 o 
  -5  -1   4      416.76      370.17     15.78 o 
  -4  -1   4     2960.73     2885.75     60.90 o 
  -3  -1   4     5418.92     5203.69    103.00 o 
  -2  -1   4     4654.49     4452.08    107.05 o 
  -1  -1   4     5520.00     5670.86    134.47 o 
   0  -1   4     2663.04     2713.19     99.39 o 
   1  -1   4      248.98      149.01     15.12 o 
   2  -1   4      645.30      632.91     17.52 o 
   3  -1   4      747.17      697.13     18.97 o 
   4  -1   4      757.98      760.10     45.97 o 
   5  -1   4      665.48      586.91     43.67 o 
   6  -1   4      209.30      190.84     36.31 o 
   7  -1   4       55.50       39.99     32.85 o 
  -9   0   4       39.76       33.97     51.07 o 
  -8   0   4      257.23      267.82     31.94 o 
  -7   0   4      508.18      532.20     37.64 o 
  -6   0   4      580.86      663.91     55.10 o 
  -5   0   4      631.90      656.12     30.60 o 
  -4   0   4      416.72      353.98     20.42 o 
  -3   0   4      354.54      320.09     16.86 o 
  -2   0   4     5075.99     4787.98    206.30 o 
  -1   0   4    11995.85    12679.59    531.09 o 
   0   0   4     4381.58     4087.72    118.62 o 
   1   0   4     3259.88     3327.43     96.99 o 
   2   0   4     1630.10     1666.22     40.99 o 
   3   0   4      171.87      176.23     10.86 o 
   4   0   4      129.29      144.55     26.37 o 
   5   0   4      191.98      229.73     33.60 o 
   6   0   4      244.95      220.54     37.34 o 
   7   0   4       92.74       84.15     37.65 o 
  -9   1   4       61.78       43.54     57.94 o 
  -8   1   4      128.73       81.64     26.74 o 
  -7   1   4      228.36      276.12     28.92 o 
  -6   1   4      802.05      872.01     39.81 o 
  -5   1   4     2549.13     2725.69     83.68 o 
  -4   1   4     2459.02     2599.60     77.22 o 
  -3   1   4      790.90      785.33     35.41 o 
  -2   1   4      507.82      441.76     31.85 o 
  -1   1   4      381.93      412.00     28.70 o 
   1   1   4     6162.45     6252.63    137.51 o 
   2   1   4     2626.24     2411.62     56.94 o 
   3   1   4     1361.57     1269.75     60.03 o 
   4   1   4      346.59      374.41     34.28 o 
   5   1   4       85.96       68.29     25.59 o 
   6   1   4       52.78        3.71     28.67 o 
   7   1   4       25.10       -1.50     32.88 o 
  -9   2   4       34.74       33.60     61.99 o 
  -8   2   4       86.79      102.98     56.29 o 
  -7   2   4      109.75       90.57     48.12 o 
  -6   2   4      268.50      260.57     24.04 o 
  -5   2   4     1149.77     1153.22     42.82 o 
  -4   2   4     2465.86     2431.25     72.55 o 
  -3   2   4     4747.24     4159.16    187.94 o 
  -2   2   4     4509.44     4466.06    197.35 o 
  -1   2   4     1528.90     1754.58     85.99 o 
   0   2   4       92.51       76.67     13.59 o 
   1   2   4      182.52      199.97     20.10 o 
   2   2   4     1869.64     1855.97     76.48 o 
   3   2   4     1545.44     1496.39     67.98 o 
   4   2   4      622.89      567.18     41.55 o 
   5   2   4      389.61      396.79     43.45 o 
   6   2   4       79.13       84.00     36.34 o 
   7   2   4       17.36        5.20     38.24 o 
  -9   3   4      122.04      293.72     72.93 o 
  -8   3   4      183.32      305.53     66.42 o 
  -7   3   4      124.84      160.11     72.74 o 
  -6   3   4      241.48      259.46     31.04 o 
  -5   3   4      296.51      342.32     29.46 o 
  -4   3   4      248.30      265.20     35.44 o 
  -3   3   4     1871.13     1757.86     92.54 o 
  -2   3   4     5328.74     5515.74    243.73 o 
  -1   3   4     4267.84     4338.79    118.79 o 
   0   3   4     2644.10     2556.82     74.46 o 
   1   3   4     1238.85     1288.82     55.57 o 
   2   3   4      114.96      134.36     15.46 o 
   3   3   4       43.27       35.37     21.82 o 
   4   3   4      380.81      375.81     36.75 o 
   5   3   4      339.01      356.49     44.35 o 
   6   3   4      102.06      127.91     40.42 o 
   7   3   4       45.06       38.43     43.32 o 
  -9   4   4       39.99      100.26     69.41 o 
  -8   4   4      107.37      177.31     70.50 o 
  -7   4   4      316.17      365.00    105.52 o 
  -6   4   4      873.01      910.80    138.90 o 
  -5   4   4      670.12      672.41     73.87 o 
  -4   4   4      293.12      275.54     28.24 o 
  -3   4   4      288.60      322.16     38.38 o 
  -2   4   4      201.62      268.12     23.79 o 
  -1   4   4     1604.77     1713.18     44.08 o 
   0   4   4     3732.00     3895.40     90.63 o 
   1   4   4     2143.59     2274.20     78.49 o 
   2   4   4      959.08      937.03     35.07 o 
   3   4   4      340.11      368.64     36.96 o 
   4   4   4       83.11       97.80     30.82 o 
   5   4   4       36.39       36.93     34.56 o 
   6   4   4       41.41       36.09     39.83 o 
  -8   5   4        2.84      -12.19     45.91 o 
  -7   5   4       70.25       72.36     32.64 o 
  -6   5   4      414.23      382.59     59.23 o 
  -5   5   4      796.45      871.67     61.57 o 
  -4   5   4     1615.22     1595.77     67.17 o 
  -3   5   4     1464.52     1509.76    110.60 o 
  -2   5   4      527.02      572.54     35.26 o 
  -1   5   4       55.55       63.49     19.25 o 
   0   5   4       37.83       49.48     12.38 o 
   1   5   4     1039.60     1055.44     39.14 o 
   2   5   4     1322.92     1306.18     46.12 o 
   3   5   4      445.16      468.04     39.61 o 
   4   5   4      229.72      274.99     43.26 o 
   5   5   4       83.22       63.43     37.71 o 
   6   5   4       22.46       36.68     41.17 o 
  -8   6   4       58.79       42.22     38.96 o 
  -7   6   4       57.19       34.88     34.55 o 
  -6   6   4       21.81       29.88     31.95 o 
  -5   6   4       82.37      105.28     29.66 o 
  -4   6   4      492.06      500.12     54.60 o 
  -3   6   4     1333.38     1453.38    101.06 o 
  -2   6   4     1801.30     1984.50    111.08 o 
  -1   6   4     1127.17     1143.00     92.75 o 
   0   6   4      494.24      548.77     35.76 o 
   1   6   4       24.83       11.28     15.60 o 
   2   6   4        0.08      -10.38     26.80 o 
   3   6   4      316.98      350.04     42.32 o 
   4   6   4      365.47      387.03     49.84 o 
   5   6   4       60.52       85.24     41.70 o 
  -7   7   4      178.99      170.77     75.38 o 
  -6   7   4      212.05      218.11     96.31 o 
  -5   7   4       55.03       28.39     41.48 o 
  -4   7   4       23.04        8.51     26.70 o 
  -3   7   4      119.98      105.80     28.06 o 
  -2   7   4      339.01      335.97     34.76 o 
  -1   7   4      835.25      922.34     48.92 o 
   0   7   4     1090.53     1136.28     59.16 o 
   1   7   4      544.99      552.47     58.11 o 
   2   7   4      173.95      277.64     52.61 o 
   3   7   4       14.19       19.20     36.81 o 
   4   7   4        1.28       13.03     40.58 o 
   5   7   4       52.23       63.77     48.96 o 
  -6   8   4      146.83      139.37     50.74 o 
  -5   8   4      282.77      294.76     78.81 o 
  -4   8   4      349.87      323.32    125.49 o 
  -3   8   4      108.67       80.43     31.65 o 
  -2   8   4        8.06      -16.07     27.55 o 
  -1   8   4       51.18       13.15     51.35 o 
   0   8   4      209.45      217.49     34.86 o 
   1   8   4      288.69      284.68     38.05 o 
   2   8   4      270.79      254.32     57.50 o 
   3   8   4      165.15      114.69     58.41 o 
  -5   9   4       93.68       71.59     39.20 o 
  -4   9   4      284.06      246.56     57.58 o 
  -3   9   4      332.60      306.18     50.91 o 
  -2   9   4      215.45      204.86     39.35 o 
  -1   9   4      105.16       65.17     35.02 o 
   0   9   4       17.21      -17.74     33.01 o 
   1   9   4        8.45      -55.54     49.77 o 
   2   9   4       62.64      -10.94     53.86 o 
   3   9   4       85.78       55.26     67.91 o 
  -3  10   4       72.29       51.02     37.57 o 
  -2  10   4      191.19      196.58     80.02 o 
  -1  10   4      229.19      179.12     77.45 o 
   0  10   4      100.02      100.03     51.52 o 
   1  10   4       36.81        7.73     58.22 o 
  -1 -11   5       44.13       68.18     25.82 o 
   0 -11   5       15.54        4.16     22.46 o 
  -4 -10   5        2.79       -5.22     25.38 o 
  -3 -10   5        0.13       -6.24     23.51 o 
  -2 -10   5        1.92      -33.12     22.08 o 
  -1 -10   5       22.21        3.21     20.86 o 
   0 -10   5       62.32       82.70     23.08 o 
   1 -10   5       66.31       62.91     32.20 o 
   2 -10   5       45.87       24.59     22.56 o 
  -5  -9   5       60.71       73.37     26.35 o 
  -4  -9   5       30.47       22.18     20.46 o 
  -3  -9   5       22.91       50.40     21.95 o 
  -2  -9   5        1.14      -27.48     18.32 o 
  -1  -9   5        4.07      -16.87     17.46 o 
   0  -9   5       10.60       -5.79     21.13 o 
   1  -9   5       16.23        6.38     17.74 o 
   2  -9   5      126.24       96.54     22.47 o 
   3  -9   5       64.99       62.82     23.10 o 
   4  -9   5       36.69       -0.45     23.20 o 
  -6  -8   5        0.10      -27.96     43.48 o 
  -5  -8   5        5.33       16.77     19.09 o 
  -4  -8   5       74.01       75.33     18.94 o 
  -3  -8   5      118.74      143.44     36.11 o 
  -2  -8   5      203.76      215.70     25.76 o 
  -1  -8   5       80.75       87.59     24.54 o 
   0  -8   5       10.35      -11.92     14.78 o 
   1  -8   5       11.75       25.95     17.12 o 
   2  -8   5        9.97       -1.05     16.59 o 
   3  -8   5        1.93       -5.36     18.63 o 
   4  -8   5       88.62       87.40     23.48 o 
  -7  -7   5       19.70       49.93     45.50 o 
  -6  -7   5       49.28        9.85     39.86 o 
  -5  -7   5       18.05       27.54     17.40 o 
  -4  -7   5       14.70      -14.86     14.46 o 
  -3  -7   5        0.29      -13.01     12.60 o 
  -2  -7   5      121.41      145.31     19.31 o 
  -1  -7   5      154.12      197.37     56.88 o 
   0  -7   5      364.84      396.04     23.63 o 
   1  -7   5      282.79      272.87     22.30 o 
   2  -7   5        3.70        9.25     15.29 o 
   3  -7   5       38.02       14.49     16.88 o 
   4  -7   5        0.66      -22.64     15.10 o 
  -8  -6   5        4.43       22.35     42.36 o 
  -7  -6   5       63.24       73.02     43.70 o 
  -6  -6   5      135.57       86.46     36.25 o 
  -5  -6   5       86.55       89.81     17.07 o 
  -4  -6   5       42.96       23.67     13.16 o 
  -3  -6   5       17.18        3.76     11.63 o 
  -2  -6   5       31.94       20.34     12.40 o 
  -1  -6   5       68.02       69.21     13.44 o 
   0  -6   5       60.00       40.15     13.03 o 
   1  -6   5      284.96      288.68     20.88 o 
   2  -6   5      362.69      355.81     22.80 o 
   3  -6   5      281.41      319.11     23.48 o 
   4  -6   5        8.28       -5.98     13.16 o 
   5  -6   5        8.89      -21.44     26.49 o 
   6  -6   5        0.12      -22.85     34.19 o 
  -8  -5   5        7.33        3.43     40.14 o 
  -7  -5   5        0.48       -4.18     35.37 o 
  -6  -5   5       11.93       13.48     16.13 o 
  -5  -5   5      146.70      169.08     20.44 o 
  -4  -5   5      369.34      348.72     23.05 o 
  -3  -5   5      442.91      453.23     18.66 o 
  -2  -5   5       78.00       70.75     13.87 o 
  -1  -5   5       10.65        4.98      9.88 o 
   0  -5   5       32.78       37.57     11.08 o 
   1  -5   5       77.83       82.05     10.76 o 
   2  -5   5        4.60       -8.87      9.84 o 
   3  -5   5      166.86      192.53     20.89 o 
   4  -5   5      338.73      368.75     19.58 o 
   5  -5   5      167.00      166.51     31.18 o 
   6  -5   5        4.18      -33.35     36.03 o 
  -9  -4   5       17.76        5.45     41.61 o 
  -8  -4   5       46.20       35.31     37.96 o 
  -7  -4   5       93.92       59.19     33.88 o 
  -6  -4   5       27.57       40.48     15.57 o 
  -5  -4   5       65.27       51.08     13.86 o 
  -4  -4   5        3.45       -3.40      9.64 o 
  -3  -4   5      349.18      383.17     16.28 o 
  -2  -4   5      635.86      623.71     45.66 o 
  -1  -4   5      793.39      738.48     51.19 o 
   0  -4   5      305.73      319.53     16.83 o 
   1  -4   5        1.78        2.50      7.12 o 
   2  -4   5       93.57       94.59     11.20 o 
   3  -4   5       14.99      -11.06      9.10 o 
   4  -4   5       19.56       10.61     18.61 o 
   5  -4   5       31.35       19.07     29.61 o 
   6  -4   5      133.96       99.86     36.93 o 
  -9  -3   5       10.88      -34.84     36.15 o 
  -8  -3   5       21.82       -2.68     33.66 o 
  -7  -3   5      138.44      132.87     36.12 o 
  -6  -3   5      217.05      262.75     20.01 o 
  -5  -3   5      140.82      161.34     15.99 o 
  -4  -3   5       38.84       28.56     10.96 o 
  -3  -3   5      221.73      218.76     13.32 o 
  -2  -3   5      246.77      277.92     15.35 o 
  -1  -3   5      173.28      245.54     14.37 o 
   0  -3   5      967.04     1011.16     30.73 o 
   1  -3   5      794.30      772.44     25.77 o 
   3  -3   5       37.34       38.01     10.36 o 
   4  -3   5       28.51       15.61     23.53 o 
   5  -3   5        1.62      -27.49     24.75 o 
   6  -3   5       22.40      -29.95     29.02 o 
   7  -3   5       15.96        2.56     36.06 o 
  -9  -2   5        2.06       31.01     37.03 o 
  -8  -2   5       25.56       68.66     34.50 o 
  -7  -2   5       65.97       50.92     13.84 o 
  -6  -2   5       10.48       16.40     10.90 o 
  -5  -2   5      275.21      242.53     14.26 o 
  -4  -2   5      980.49     1008.20     26.98 o 
  -3  -2   5      251.19      216.84     11.01 o 
  -2  -2   5        7.58       13.38     10.08 o 
  -1  -2   5      209.10      189.50     12.88 o 
   0  -2   5      331.20      356.94     15.99 o 
   1  -2   5       13.50       17.60      9.43 o 
   2  -2   5      375.21      388.37     17.27 o 
   3  -2   5      691.13      698.29     24.18 o 
   4  -2   5      377.18      340.78     37.74 o 
   5  -2   5       17.75      -17.52     25.34 o 
   6  -2   5        0.06       -2.31     32.16 o 
   7  -2   5        4.56       -6.55     37.09 o 
  -9  -1   5       24.68       30.90     31.50 o 
  -8  -1   5       51.54       56.53     26.24 o 
  -7  -1   5        7.13        2.68     12.18 o 
  -6  -1   5        2.85       -3.07     14.54 o 
  -5  -1   5       79.80       52.38     10.20 o 
  -4  -1   5        9.34       24.27      7.83 o 
  -3  -1   5      354.85      295.26     15.86 o 
  -2  -1   5     1693.23     1808.94     47.78 o 
  -1  -1   5      397.14      435.60     16.62 o 
   0  -1   5        7.28      -10.72      7.57 o 
   1  -1   5      213.66      203.05     14.87 o 
   2  -1   5      105.21      115.49     11.22 o 
   3  -1   5       40.25       30.43      9.63 o 
   4  -1   5       34.35       37.12     24.56 o 
   5  -1   5      248.12      207.48     35.34 o 
   6  -1   5      256.28      205.73     40.17 o 
   7  -1   5        6.00      -29.02     37.40 o 
  -9   0   5       37.13       18.62     30.78 o 
  -8   0   5      146.45      126.54     38.41 o 
  -7   0   5      102.27      126.63     24.67 o 
  -6   0   5       32.61       26.91     11.20 o 
  -5   0   5        1.34       -3.21     15.35 o 
  -4   0   5        2.58        8.90     10.87 o 
  -3   0   5        2.41       -5.27     12.56 o 
  -2   0   5       56.88       88.20     14.06 o 
  -1   0   5      747.49      830.25     26.45 o 
   1   0   5      239.00      262.40     16.52 o 
   2   0   5      133.99      154.15     11.63 o 
   3   0   5       21.84        9.72     20.01 o 
   4   0   5       13.36      -22.22     19.92 o 
   5   0   5       32.18       45.88     29.05 o 
   6   0   5        6.66       -7.89     30.86 o 
   7   0   5       49.70       67.51     40.98 o 
  -9   1   5        5.26      -41.33     53.17 o 
  -8   1   5       31.29      -40.83     45.91 o 
  -7   1   5       57.47       74.79     23.14 o 
  -6   1   5      283.16      303.36     26.28 o 
  -5   1   5      524.99      519.85     31.99 o 
  -4   1   5       71.59       79.97     13.72 o 
  -3   1   5      147.37      157.46     22.78 o 
  -2   1   5        7.18        3.93     12.37 o 
  -1   1   5       21.31       19.51     14.96 o 
   1   1   5      498.13      483.48     22.11 o 
   2   1   5      897.21      880.41     52.35 o 
   3   1   5      175.24      178.53     29.48 o 
   4   1   5       62.45       49.06     26.46 o 
   5   1   5        8.03       -5.61     28.95 o 
   6   1   5        7.94        0.78     33.85 o 
   7   1   5        4.96       18.73     39.86 o 
  -9   2   5       47.11       47.44     60.71 o 
  -8   2   5        4.58      -43.48     49.46 o 
  -7   2   5        5.10      -46.59     41.20 o 
  -6   2   5       37.58       39.20     18.35 o 
  -5   2   5      125.46      106.82     20.26 o 
  -4   2   5      264.18      267.10     34.16 o 
  -3   2   5      898.77      820.01     53.23 o 
  -2   2   5      251.67      287.14     31.60 o 
  -1   2   5      109.18      153.47     23.59 o 
   0   2   5       69.48       64.20     15.15 o 
   1   2   5       30.11       20.66     17.39 o 
   2   2   5        0.13       -4.97      8.60 o 
   3   2   5      142.56      147.95     28.95 o 
   4   2   5      250.40      226.52     34.94 o 
   5   2   5      130.53       78.23     33.29 o 
   6   2   5       20.12       40.83     37.40 o 
  -9   3   5       54.43       41.17     69.63 o 
  -8   3   5       50.09       71.55     32.43 o 
  -7   3   5       30.56       28.36     27.77 o 
  -6   3   5        0.28        3.86     38.49 o 
  -5   3   5       16.04       -6.55     31.70 o 
  -4   3   5        3.21      -23.78     23.44 o 
  -3   3   5       16.14       22.19     21.97 o 
  -2   3   5      330.48      368.68     39.36 o 
  -1   3   5      899.66      832.89     31.13 o 
   0   3   5      205.97      244.69     19.03 o 
   1   3   5        5.09       10.81     17.89 o 
   2   3   5       20.34       14.41     14.76 o 
   3   3   5       14.53       -2.52     24.00 o 
   4   3   5       21.72       -4.39     28.77 o 
   5   3   5       51.18       35.69     33.94 o 
   6   3   5       43.03       51.36     40.98 o 
  -8   4   5       26.15       26.14     33.62 o 
  -7   4   5      123.50      146.70     34.15 o 
  -6   4   5      210.76      229.87     34.20 o 
  -5   4   5       32.73       34.96     24.65 o 
  -4   4   5      117.55      105.34     24.62 o 
  -3   4   5       17.07       26.43     26.46 o 
  -2   4   5       13.30       33.35     25.68 o 
  -1   4   5       41.12       43.74     15.32 o 
   0   4   5      154.03      186.73     16.13 o 
   1   4   5      637.42      642.45     29.24 o 
   2   4   5      163.87      190.31     29.67 o 
   3   4   5       21.87        2.03     26.90 o 
   4   4   5        1.75      -17.08     31.79 o 
   5   4   5        1.70      -24.06     34.44 o 
   6   4   5        7.67      -27.65     41.05 o 
  -8   5   5        0.09       -1.39     33.77 o 
  -7   5   5        3.50      -31.53     30.21 o 
  -6   5   5      100.88       99.00     37.59 o 
  -5   5   5      194.60      197.55     31.99 o 
  -4   5   5      260.02      257.64     31.14 o 
  -3   5   5       60.27       67.55     31.93 o 
  -2   5   5      169.63      173.47     25.92 o 
  -1   5   5       24.63       15.79     20.48 o 
   0   5   5       21.59       17.50     14.33 o 
   1   5   5       11.16      -17.71     14.65 o 
   2   5   5       30.06       43.45     28.08 o 
   3   5   5      198.25      227.96     40.05 o 
   4   5   5      108.49        9.91     37.90 o 
   5   5   5       16.94      -14.93     42.48 o 
  -8   6   5        2.06       30.59     38.91 o 
  -7   6   5        2.80       -0.90     34.83 o 
  -6   6   5        5.16      -19.23     31.04 o 
  -5   6   5       13.59       -7.84     28.25 o 
  -4   6   5       72.62       88.59     29.36 o 
  -3   6   5      308.58      320.62     48.39 o 
  -2   6   5      243.34      240.69     31.44 o 
  -1   6   5       21.12       30.76     24.47 o 
   0   6   5       34.76       40.58     38.77 o 
   1   6   5        1.31      -24.36     22.66 o 
   2   6   5       10.03      -18.05     29.80 o 
   3   6   5        0.27      -11.47     36.03 o 
   4   6   5       16.17       12.31     40.45 o 
   5   6   5       35.40        2.77     41.76 o 
  -7   7   5       64.88       13.07     38.79 o 
  -6   7   5        7.63       -9.66     35.52 o 
  -5   7   5       12.53       -2.29     32.59 o 
  -4   7   5       25.26        0.79     29.31 o 
  -3   7   5       12.64      -12.24     28.31 o 
  -2   7   5        8.98      -30.80     26.77 o 
  -1   7   5      167.67      147.48     31.37 o 
   0   7   5      210.23      224.98     33.95 o 
   1   7   5       19.98        0.20     26.92 o 
   2   7   5        2.41      -61.74     43.26 o 
  -6   8   5       47.60       42.67     39.03 o 
  -5   8   5       69.80       60.16     37.13 o 
  -4   8   5       31.04       44.44     37.73 o 
  -3   8   5       18.33       -3.85     32.15 o 
  -2   8   5       52.79       49.97     32.33 o 
  -1   8   5        3.60        0.84     30.20 o 
   0   8   5        6.97      -25.91     30.25 o 
   1   8   5       39.95        8.76     48.12 o 
   2   8   5       74.78       10.57     53.11 o 
   3   8   5       28.22      -59.40     54.26 o 
  -5   9   5       16.14       22.35     39.70 o 
  -4   9   5       67.82       56.19     39.23 o 
  -3   9   5       60.12       74.15     38.59 o 
  -2   9   5       18.08        5.40     36.57 o 
  -1   9   5        2.08       -3.73     35.79 o 
   0   9   5       10.11      -37.70     34.47 o 
   1   9   5        0.50      -41.92     54.14 o 
   2   9   5        5.07      -58.69     55.42 o 
  -4 -10   6        3.38      -37.94     25.29 o 
  -3 -10   6        1.73      -24.04     23.86 o 
  -2 -10   6        1.51       -5.77     22.55 o 
  -1 -10   6        4.95      -21.66     21.17 o 
   0 -10   6       24.51       16.03     21.64 o 
   1 -10   6      102.98      107.74     25.51 o 
   2 -10   6       56.35       61.42     25.33 o 
  -5  -9   6       37.55       14.04     22.44 o 
  -4  -9   6       16.75        9.89     23.51 o 
  -3  -9   6       18.83       41.13     22.57 o 
  -2  -9   6       15.29        7.04     19.97 o 
  -1  -9   6       11.07        3.60     18.85 o 
   0  -9   6        5.43      -10.67     20.21 o 
   1  -9   6       13.45      -13.27     18.86 o 
   2  -9   6       60.25       69.82     23.07 o 
   3  -9   6       84.05      125.36     61.79 o 
  -6  -8   6       14.12       26.09     46.31 o 
  -5  -8   6        4.95      -17.85     19.73 o 
  -4  -8   6        9.28       12.79     20.89 o 
  -3  -8   6      135.45      160.55     24.50 o 
  -2  -8   6      107.17      114.30     21.20 o 
  -1  -8   6       27.68       42.70     17.87 o 
   0  -8   6       10.77        2.39     17.03 o 
   1  -8   6        3.66      -11.97     19.70 o 
   2  -8   6        6.42       -7.08     18.22 o 
   3  -8   6        4.71       -6.07     19.60 o 
   4  -8   6       62.50       62.96     24.55 o 
  -7  -7   6       29.02      -10.22     44.94 o 
  -6  -7   6       36.31       29.10     22.19 o 
  -5  -7   6        0.51      -24.88     16.59 o 
  -4  -7   6        2.95       -3.04     15.06 o 
  -3  -7   6        0.91      -12.38     15.36 o 
  -2  -7   6       50.79       38.85     16.16 o 
  -1  -7   6      259.24      296.62     23.39 o 
   0  -7   6      222.50      240.05     21.94 o 
   1  -7   6      103.96      117.61     19.56 o 
   2  -7   6       19.95       15.72     17.45 o 
   3  -7   6        4.34        3.19     18.51 o 
   4  -7   6        0.47      -12.54     17.87 o 
   5  -7   6        8.10       -0.16     45.07 o 
  -8  -6   6        6.45      -24.84     42.20 o 
  -7  -6   6       16.07       15.99     41.30 o 
  -6  -6   6       59.47       53.61     20.73 o 
  -5  -6   6       78.59       65.74     16.40 o 
  -4  -6   6       85.35       77.64     15.90 o 
  -3  -6   6        7.34      -12.45     13.07 o 
  -2  -6   6       39.56       42.82     14.67 o 
  -1  -6   6       37.54       23.61     13.37 o 
   0  -6   6       91.15      107.12     16.33 o 
   1  -6   6      532.21      523.13     25.86 o 
   2  -6   6      190.15      246.23     22.01 o 
   3  -6   6      101.93      103.14     20.10 o 
   4  -6   6       67.02       45.25     40.05 o 
   5  -6   6        0.32      -36.34     36.59 o 
  -8  -5   6        1.76      -31.95     39.80 o 
  -7  -5   6       41.64       52.64     37.93 o 
  -6  -5   6       22.98       46.21     17.80 o 
  -5  -5   6       20.34       14.11     19.42 o 
  -4  -5   6      197.45      203.87     17.22 o 
  -3  -5   6      382.77      390.56     41.64 o 
  -2  -5   6      168.73      150.11     20.99 o 
  -1  -5   6        0.63      -11.22     10.40 o 
   0  -5   6       18.43        6.35     11.50 o 
   1  -5   6       46.69       56.63     14.25 o 
   2  -5   6       40.68       30.03     14.43 o 
   3  -5   6      469.03      493.99     26.42 o 
   4  -5   6      153.89      191.58     44.04 o 
   5  -5   6       43.76       49.74     38.24 o 
   6  -5   6       36.32       -6.92     40.61 o 
  -8  -4   6       31.28       32.88     39.33 o 
  -7  -4   6       27.58       37.59     36.19 o 
  -6  -4   6        0.06      -21.83     14.55 o 
  -5  -4   6        2.12        3.86     13.08 o 
  -4  -4   6       20.40        9.26     10.82 o 
  -3  -4   6      118.92      137.88     15.74 o 
  -2  -4   6      475.93      443.85     21.28 o 
  -1  -4   6      727.28      705.65     26.56 o 
   0  -4   6      340.91      340.04     20.04 o 
   1  -4   6       14.35       13.09     12.50 o 
   2  -4   6       11.33       -5.28     11.95 o 
   3  -4   6        5.07       -6.54     13.27 o 
   4  -4   6       47.63       42.04     32.69 o 
   5  -4   6      136.73       95.12     41.02 o 
   6  -4   6       61.86       46.56     39.89 o 
  -9  -3   6        1.21       24.12     43.82 o 
  -8  -3   6       74.64       58.84     38.06 o 
  -7  -3   6      141.00      153.28     19.72 o 
  -6  -3   6      110.36      155.83     31.59 o 
  -5  -3   6       72.77       97.02     15.02 o 
  -4  -3   6        0.41      -15.60     10.40 o 
  -3  -3   6       34.15       14.74     13.06 o 
  -2  -3   6       29.91       32.14     10.77 o 
  -1  -3   6      198.29      226.58     16.14 o 
   0  -3   6     1449.48     1329.73     41.84 o 
   1  -3   6      642.74      620.48     23.93 o 
   2  -3   6      168.58      210.00     20.17 o 
   3  -3   6      124.91      156.18     15.17 o 
   4  -3   6        0.70      -18.70     27.15 o 
   5  -3   6        0.38      -21.29     30.64 o 
   6  -3   6       40.92       29.98     38.21 o 
  -9  -2   6       11.70        3.09     37.46 o 
  -8  -2   6        1.74      -10.00     32.13 o 
  -7  -2   6        4.06        4.85     14.78 o 
  -6  -2   6      144.10      156.33     14.47 o 
  -5  -2   6      379.91      399.19     17.98 o 
  -4  -2   6      679.10      679.88     21.48 o 
  -3  -2   6      276.15      247.70     14.27 o 
  -2  -2   6       45.52       42.26     12.81 o 
  -1  -2   6       44.90       35.08      7.01 o 
   0  -2   6       77.51      104.73     13.46 o 
   1  -2   6       85.04      104.10     12.50 o 
   2  -2   6     1547.47     1521.46     43.28 o 
   3  -2   6      447.00      469.51     28.69 o 
   4  -2   6       38.27       41.80     28.80 o 
   5  -2   6       79.28       46.10     32.57 o 
   6  -2   6       19.06      -42.79     33.32 o 
  -9  -1   6       21.61       68.22     39.43 o 
  -8  -1   6       90.47      102.58     28.63 o 
  -7  -1   6       28.07       41.74     13.73 o 
  -6  -1   6       56.95       47.00     12.16 o 
  -5  -1   6        1.48       -6.88      9.49 o 
  -4  -1   6      450.32      483.84     18.25 o 
  -3  -1   6      534.49      522.16     21.77 o 
  -2  -1   6     1533.67     1504.65     42.51 o 
  -1  -1   6      905.61      829.72     27.12 o 
   0  -1   6       14.63       17.45     10.69 o 
   1  -1   6       51.95       28.27     11.25 o 
   2  -1   6       43.02       64.91     11.55 o 
   3  -1   6      115.95       98.27     28.74 o 
   4  -1   6      616.09      627.39     49.62 o 
   5  -1   6      138.22      129.00     36.47 o 
   6  -1   6       20.46       15.52     36.90 o 
  -9   0   6       35.06      -26.80     51.83 o 
  -8   0   6       84.83      117.81     31.82 o 
  -7   0   6       63.95       97.05     15.74 o 
  -6   0   6      166.36      165.25     15.45 o 
  -5   0   6       89.42       88.91     12.11 o 
  -4   0   6      276.42      291.32     32.48 o 
  -3   0   6       51.31       63.03     10.77 o 
  -2   0   6      569.89      616.48     30.86 o 
  -1   0   6     1079.27     1085.99     33.45 o 
   0   0   6     1545.93     1566.55     53.70 o 
   1   0   6      637.62      662.99     28.64 o 
   2   0   6       74.10       79.71     11.86 o 
   3   0   6        2.22        0.25     24.00 o 
   4   0   6       28.73       12.87     28.42 o 
   5   0   6       90.92      113.48     37.71 o 
   6   0   6      175.25       83.78     40.11 o 
  -9   1   6       11.97       19.14     54.54 o 
  -8   1   6        7.61        8.68     18.78 o 
  -7   1   6       63.60       96.44     25.19 o 
  -6   1   6      298.97      310.81     25.40 o 
  -5   1   6      398.84      475.40     27.82 o 
  -4   1   6      295.56      331.99     40.77 o 
  -3   1   6       14.98       13.00     17.58 o 
  -2   1   6      195.79      242.82     26.18 o 
  -1   1   6       27.08       38.77     19.45 o 
   0   1   6      144.90      188.34     17.83 o 
   1   1   6      963.59      992.04     42.71 o 
   2   1   6     1031.17     1035.06     31.82 o 
   3   1   6      235.84      282.84     37.09 o 
   4   1   6       78.11       45.85     30.51 o 
   5   1   6       13.28       63.02     36.62 o 
   6   1   6        1.53      -31.67     37.09 o 
  -9   2   6       36.86        8.85     57.94 o 
  -8   2   6       25.76        3.52     56.29 o 
  -7   2   6        9.29      -31.35     41.51 o 
  -6   2   6        0.35       -0.59     35.09 o 
  -5   2   6      276.26      265.86     41.80 o 
  -4   2   6      513.47      485.08     47.41 o 
  -3   2   6      875.61      832.60     55.38 o 
  -2   2   6      689.76      801.52     52.77 o 
  -1   2   6        0.40       -4.74     19.57 o 
   0   2   6       64.59       72.40     20.66 o 
   1   2   6        1.10      -18.67     20.07 o 
   2   2   6       87.30       87.58     27.02 o 
   3   2   6      341.73      401.90     42.51 o 
   4   2   6      306.64      309.27     42.92 o 
   5   2   6       89.06       68.47     38.40 o 
   6   2   6       25.24        3.93     42.14 o 
  -9   3   6       40.18       70.25     70.50 o 
  -8   3   6       23.31       23.66     30.41 o 
  -7   3   6       76.16       70.53     51.21 o 
  -6   3   6      113.92      132.43     45.07 o 
  -5   3   6      112.97       44.54     38.30 o 
  -4   3   6       83.64       55.38     29.95 o 
  -3   3   6      501.17      475.14     47.12 o 
  -2   3   6      908.39      982.95     66.14 o 
  -1   3   6      915.56      919.71     47.84 o 
   0   3   6      483.26      500.91     27.00 o 
   1   3   6       36.70       41.08     23.69 o 
   2   3   6        0.43      -20.32     22.85 o 
   3   3   6        0.12       -7.89     26.93 o 
   4   3   6       60.69       69.66     37.62 o 
   5   3   6      112.61       91.51     41.98 o 
   6   3   6       41.64       26.09     47.78 o 
  -8   4   6       15.97        6.60     48.12 o 
  -7   4   6       94.83      104.69     43.71 o 
  -6   4   6      140.91      168.60     33.36 o 
  -5   4   6      179.76      198.47     46.97 o 
  -4   4   6      104.20       83.12     36.15 o 
  -3   4   6      165.39      162.91     36.15 o 
  -2   4   6      107.15      112.23     33.19 o 
  -1   4   6      251.11      279.38     21.50 o 
   0   4   6      768.71      764.13     34.33 o 
   1   4   6      687.02      716.25     33.32 o 
   2   4   6      181.72      258.41     35.28 o 
   3   4   6       39.36       59.16     32.01 o 
   4   4   6       17.24      -27.46     33.35 o 
   5   4   6        0.91       18.89     40.83 o 
  -8   5   6        0.45      -25.95     47.58 o 
  -7   5   6       19.17        4.25     47.25 o 
  -6   5   6       65.76       45.41     31.82 o 
  -5   5   6      129.99       83.87     30.22 o 
  -4   5   6      244.91      240.70     33.27 o 
  -3   5   6      441.81      470.54     38.12 o 
  -2   5   6       82.29       49.19     25.03 o 
  -1   5   6      129.76       94.71     26.37 o 
   0   5   6       19.00        6.34     22.92 o 
   1   5   6      123.47      140.90     20.26 o 
   2   5   6      249.42      249.55     39.86 o 
   3   5   6      238.84      294.00     45.97 o 
   4   5   6       80.30       74.18     40.33 o 
   5   5   6       16.22       -7.82     42.39 o 
  -7   6   6       11.56      -21.27     46.17 o 
  -6   6   6        0.73      -24.46     32.99 o 
  -5   6   6        0.11      -42.48     28.32 o 
  -4   6   6      104.84       99.73     33.85 o 
  -3   6   6      254.57      248.28     35.68 o 
  -2   6   6      239.82      268.24     54.48 o 
  -1   6   6      328.19      366.28     37.39 o 
   0   6   6      100.84       75.12     28.36 o 
   1   6   6       15.38       -3.96     39.55 o 
   4   6   6       59.14      102.79     47.56 o 
  -6   7   6       19.13        4.12     36.96 o 
  -5   7   6        4.05        2.16     36.71 o 
  -4   7   6        1.27      -25.88     31.66 o 
  -3   7   6        1.46      -32.44     31.02 o 
  -2   7   6       51.02       33.28     32.76 o 
  -1   7   6      239.47      293.83     39.46 o 
   0   7   6      214.45      267.13     37.56 o 
   1   7   6      110.55      116.16     51.71 o 
   2   7   6       41.65      -35.34     48.22 o 
  -5   8   6       77.28       67.71     40.91 o 
  -4   8   6       62.26       14.92     37.70 o 
  -3   8   6        5.90       25.51     36.64 o 
  -2   8   6        6.44      -37.48     34.63 o 
  -1   8   6        0.12       -3.50     35.50 o 
   0   8   6       35.84      -44.15     33.44 o 
   1   8   6       97.53      173.32     60.03 o 
   2   8   6       88.95       52.49     57.19 o 
  -4   9   6       86.72      106.34     44.70 o 
  -3   9   6       63.94       59.72     41.69 o 
  -2   9   6       56.96       52.82     43.35 o 
  -1   9   6       22.68       -4.76     40.45 o 
   0   9   6        0.85      -65.82     53.67 o 
  -3 -10   7       18.71       35.90     26.82 o 
  -2 -10   7       36.76       10.85     22.96 o 
  -1 -10   7       95.18      116.70     25.82 o 
   0 -10   7      153.01      241.27     30.09 o 
  -5  -9   7       73.02       70.63     29.00 o 
  -4  -9   7      160.66      145.03     28.07 o 
  -3  -9   7      162.39      174.23     27.58 o 
  -2  -9   7       92.06      102.92     32.69 o 
  -1  -9   7       24.42        3.29     19.91 o 
   0  -9   7       23.74       25.76     21.19 o 
   1  -9   7      134.84      137.29     25.71 o 
   2  -9   7      167.34      189.98     30.78 o 
  -6  -8   7       45.23       16.52     23.41 o 
  -5  -8   7       80.75       75.17     24.20 o 
  -4  -8   7       98.30      112.25     24.00 o 
  -3  -8   7      284.03      380.93     31.57 o 
  -2  -8   7      605.83      592.15     37.90 o 
  -1  -8   7      309.92      398.58     40.64 o 
   0  -8   7      121.09      110.14     21.75 o 
   1  -8   7       55.04       48.76     26.31 o 
   2  -8   7        7.96       16.99     20.88 o 
   3  -8   7       57.95       43.71     23.13 o 
  -7  -7   7       70.38       59.25     49.93 o 
  -6  -7   7       99.70      110.72     40.30 o 
  -5  -7   7       62.25       51.51     18.96 o 
  -4  -7   7       92.60      107.78     30.08 o 
  -3  -7   7      293.11      349.99     27.22 o 
  -2  -7   7      271.67      314.46     25.21 o 
  -1  -7   7      442.61      536.46     28.56 o 
   0  -7   7     1097.89      999.76     39.82 o 
   1  -7   7      495.99      510.25     28.87 o 
   2  -7   7       76.56      105.78     21.41 o 
   3  -7   7       32.84       19.12     20.83 o 
   4  -7   7        9.46      -66.20     45.85 o 
  -7  -6   7      101.33      145.24     47.12 o 
  -6  -6   7      219.39      237.58     25.98 o 
  -5  -6   7      316.66      363.44     24.94 o 
  -4  -6   7      393.15      411.76     27.04 o 
  -3  -6   7      264.49      290.22     23.77 o 
  -2  -6   7      131.09      120.95     18.30 o 
  -1  -6   7      325.11      355.84     23.93 o 
   0  -6   7      419.49      405.05     24.44 o 
   1  -6   7      539.30      596.27     29.26 o 
   2  -6   7      811.63      884.97     35.84 o 
   3  -6   7      363.18      384.14     28.66 o 
   4  -6   7       76.14      107.25     49.87 o 
  -8  -5   7       37.69       27.08     46.31 o 
  -7  -5   7       63.51       40.49     20.74 o 
  -6  -5   7      125.48      135.11     24.12 o 
  -5  -5   7      279.25      332.22     25.16 o 
  -4  -5   7      793.34      795.16     32.77 o 
  -3  -5   7     1347.98     1328.05     81.64 o 
  -2  -5   7      954.80      856.62     32.62 o 
  -1  -5   7      361.76      401.68     23.37 o 
   0  -5   7      227.01      215.26     25.76 o 
   1  -5   7      203.40      279.63     22.02 o 
   2  -5   7      177.70      216.97     20.79 o 
   3  -5   7      407.96      441.45     34.19 o 
   5  -5   7      110.49      182.51     52.08 o 
  -8  -4   7       79.70      111.58     44.13 o 
  -7  -4   7      175.00      185.87     22.88 o 
  -6  -4   7      130.04      140.72     19.86 o 
  -5  -4   7      164.46      169.93     19.62 o 
  -4  -4   7      619.66      621.66     35.09 o 
  -3  -4   7      771.35      761.29     30.46 o 
  -2  -4   7     1084.55     1080.61     37.06 o 
  -1  -4   7     2651.96     2646.71     70.92 o 
   0  -4   7     1709.07     1731.57     50.60 o 
   1  -4   7      241.28      301.38     21.55 o 
   2  -4   7      134.25      150.54     26.09 o 
   3  -4   7      108.47      103.26     26.76 o 
   4  -4   7       53.55       22.22     39.68 o 
   5  -4   7      111.66      122.99     50.09 o 
  -9  -3   7       29.05       28.39     43.38 o 
  -8  -3   7      102.22      148.76     43.35 o 
  -7  -3   7      272.65      338.39     25.54 o 
  -6  -3   7      314.77      343.23     23.31 o 
  -5  -3   7      563.53      521.39     25.39 o 
  -4  -3   7      508.16      524.01     31.45 o 
  -3  -3   7      318.46      302.69     24.25 o 
  -2  -3   7     1133.92     1171.51     46.91 o 
  -1  -3   7     1130.16     1178.85     46.69 o 
   0  -3   7      977.58      980.86     33.58 o 
   1  -3   7     2182.12     2233.30     60.79 o 
   3  -3   7      218.15      201.06     41.70 o 
   4  -3   7       38.01       14.62     35.44 o 
   5  -3   7       18.81      -14.43     38.96 o 
  -9  -2   7       13.48       24.65     39.71 o 
  -8  -2   7      132.83       85.77     38.43 o 
  -7  -2   7      140.15      133.84     33.35 o 
  -6  -2   7      349.88      340.14     23.10 o 
  -5  -2   7     1305.93     1340.05     41.80 o 
  -4  -2   7     1378.18     1379.42     53.89 o 
  -3  -2   7     1236.15     1179.24     47.56 o 
  -2  -2   7      636.36      657.25     33.35 o 
  -1  -2   7      543.19      517.12     29.27 o 
   0  -2   7     1275.39     1295.09     48.65 o 
   1  -2   7      465.93      506.28     27.96 o 
   2  -2   7      552.63      606.70     31.01 o 
   4  -2   7      379.05      344.65     48.78 o 
   5  -2   7      100.51       46.56     40.36 o 
   6  -2   7       20.98        5.61     42.17 o 
  -9  -1   7       89.01       86.99     43.29 o 
  -8  -1   7       73.77       62.61     19.35 o 
  -7  -1   7       58.07       87.64     17.59 o 
  -6  -1   7      261.40      246.14     20.17 o 
  -5  -1   7      516.60      524.51     24.65 o 
  -4  -1   7     1247.14     1269.96     40.99 o 
  -3  -1   7     2407.76     2353.61     64.05 o 
  -2  -1   7     2743.12     2870.40     75.05 o 
  -1  -1   7     2203.40     2328.24     84.68 o 
   0  -1   7      349.62      366.12     24.00 o 
   1  -1   7      335.19      349.54     23.44 o 
   2  -1   7      812.61      858.09     31.08 o 
   3  -1   7      123.49      125.29     35.66 o 
   4  -1   7      122.66      122.05     39.08 o 
   5  -1   7      297.64      240.89     47.44 o 
   6  -1   7       93.83       77.64     46.38 o 
  -8   0   7      218.43      186.07     27.02 o 
  -7   0   7      306.02      378.54     23.98 o 
  -6   0   7      314.73      350.73     25.68 o 
  -5   0   7      400.61      424.62     24.89 o 
  -4   0   7      360.91      389.97     23.17 o 
  -3   0   7      657.60      650.43     46.31 o 
  -2   0   7     2256.82     2365.01     64.93 o 
  -1   0   7     2636.09     2794.85    128.94 o 
   0   0   7     2367.90     2499.35     81.38 o 
   1   0   7     1543.12     1680.00     58.84 o 
   2   0   7      248.66      278.10     26.55 o 
   3   0   7      113.14      151.19     37.21 o 
   4   0   7      195.29      259.40     44.63 o 
   5   0   7       47.11       52.39     41.48 o 
  -9   1   7       71.96       64.89     59.90 o 
  -8   1   7       96.92       78.33     22.66 o 
  -7   1   7      174.88      247.19     51.71 o 
  -6   1   7      888.11     1036.46     77.79 o 
  -5   1   7     1189.31     1376.84     85.68 o 
  -4   1   7      815.48      978.21     66.29 o 
  -3   1   7      730.64      819.54     54.70 o 
  -2   1   7      438.91      483.06     42.08 o 
  -1   1   7      640.31      695.00     49.34 o 
   0   1   7     1243.29     1415.67     52.89 o 
   1   1   7     1505.58     1574.54     45.13 o 
   2   1   7     1232.60     1233.19     67.45 o 
   3   1   7      467.16      562.35     48.71 o 
   4   1   7      102.44       75.42     38.52 o 
   5   1   7       48.58       78.39     42.04 o 
  -9   2   7       28.37       40.33     63.58 o 
  -8   2   7        5.26       27.74     51.11 o 
  -7   2   7      158.74      244.82     56.79 o 
  -6   2   7      396.02      507.00     60.50 o 
  -5   2   7      626.20      709.52     62.27 o 
  -4   2   7     1556.88     1745.01     98.39 o 
  -3   2   7     2126.23     2276.29    115.82 o 
  -2   2   7     1712.83     1891.25     99.64 o 
  -1   2   7      542.61      599.65     51.39 o 
   0   2   7      222.87      254.88     22.99 o 
   1   2   7      484.06      430.30     22.01 o 
   2   2   7      373.90      436.71     43.01 o 
   3   2   7      337.67      400.06     47.00 o 
   4   2   7      349.73      376.31     50.43 o 
   5   2   7      121.73      173.88     48.56 o 
  -8   3   7      175.37      244.88     95.04 o 
  -7   3   7       76.53      103.04     51.99 o 
  -6   3   7       66.78       70.69     45.07 o 
  -5   3   7      279.60      345.71     51.77 o 
  -4   3   7      488.70      502.82     54.76 o 
  -3   3   7     1228.00     1348.94     84.59 o 
  -2   3   7     1821.20     1922.29    104.00 o 
  -1   3   7     1681.87     1837.56     79.62 o 
   0   3   7     1322.09     1452.17     53.34 o 
   1   3   7      327.26      410.07     42.70 o 
   2   3   7       79.96       96.56     32.16 o 
   3   3   7      157.46      165.84     39.18 o 
   4   3   7       99.80       79.63     40.86 o 
   5   3   7       47.64       17.67     41.83 o 
  -8   4   7       59.94      124.18     76.20 o 
  -7   4   7      420.19      397.44    129.17 o 
  -6   4   7      671.03      901.63     88.14 o 
  -5   4   7      164.89      238.93     49.59 o 
  -4   4   7      129.65      154.99     41.27 o 
  -3   4   7      395.88      456.07     55.07 o 
  -2   4   7      398.17      442.32     53.30 o 
  -1   4   7      798.20      960.88     70.94 o 
   0   4   7     1187.09     1214.22     48.03 o 
   1   4   7      852.08      846.09     52.33 o 
   2   4   7      397.70      483.25     49.56 o 
   3   4   7      102.52      111.95     38.74 o 
   4   4   7       43.58       15.77     40.30 o 
  -7   5   7       82.99       58.69     50.66 o 
  -6   5   7      211.11      224.75     39.20 o 
  -5   5   7      697.67      817.56     53.22 o 
  -4   5   7     1127.31     1195.20    128.53 o 
  -3   5   7      452.72      511.33     74.22 o 
  -2   5   7      138.36      194.97     33.56 o 
  -1   5   7      195.25      236.13     34.31 o 
   0   5   7      228.08      229.22     32.12 o 
   1   5   7      295.32      333.80     49.59 o 
   2   5   7      357.24      427.99     49.62 o 
   3   5   7      250.15      310.99     50.58 o 
   4   5   7       82.89       57.32     43.88 o 
  -7   6   7       34.12       31.47     50.33 o 
  -6   6   7       28.13       42.24     38.34 o 
  -5   6   7      102.84      135.01     38.09 o 
  -4   6   7      404.55      395.44     83.67 o 
  -3   6   7      784.37      919.00     56.26 o 
  -2   6   7      824.94      976.74     56.31 o 
  -1   6   7      462.26      559.05     45.16 o 
   0   6   7      156.25      152.41     34.30 o 
   1   6   7       54.32       52.70     45.38 o 
   2   6   7       46.88       10.53     43.60 o 
  -6   7   7       69.87       89.35     41.81 o 
  -5   7   7       39.40       59.18     38.95 o 
  -4   7   7       66.81       78.03     38.71 o 
  -3   7   7      112.24      110.96     39.97 o 
  -2   7   7      267.60      323.23     44.76 o 
  -1   7   7      458.13      394.78     45.51 o 
   0   7   7      387.71      478.19     45.91 o 
   1   7   7      189.57      270.22     58.28 o 
   2   7   7       77.74       71.75     53.30 o 
  -4   8   7      137.23      126.43     82.09 o 
  -3   8   7       28.47       45.78     41.29 o 
  -2   8   7       43.75       42.28     56.60 o 
  -1   8   7       98.46      101.41     51.05 o 
   0   8   7      111.47      240.02     64.02 o 
   1   8   7      114.19       88.92     59.72 o 
  -4  -9   8       51.34       54.81     27.48 o 
  -3  -9   8       82.62       78.23     26.98 o 
  -2  -9   8       22.63       49.17     23.58 o 
  -1  -9   8        1.59       -5.11     21.91 o 
   0  -9   8       17.14       37.51     23.16 o 
   1  -9   8       50.06       13.73     23.54 o 
  -5  -8   8        7.77      -22.51     22.49 o 
  -4  -8   8      121.02      145.22     26.30 o 
  -3  -8   8      261.44      282.90     28.88 o 
  -2  -8   8      169.76      169.88     27.16 o 
  -1  -8   8      119.43      101.54     22.67 o 
   0  -8   8       28.37        6.96     19.77 o 
   1  -8   8        2.42       -1.70     20.02 o 
   2  -8   8        1.59       -8.08     21.84 o 
  -6  -7   8       62.20       56.32     24.49 o 
  -5  -7   8       46.37       73.88     23.23 o 
  -4  -7   8       19.44       27.34     20.33 o 
  -3  -7   8       30.37       38.97     19.57 o 
  -2  -7   8      213.26      209.81     23.54 o 
  -1  -7   8      352.24      382.60     27.84 o 
   0  -7   8      345.82      427.18     29.85 o 
   1  -7   8      172.56      203.47     50.52 o 
   2  -7   8        6.70       -2.01     20.31 o 
   3  -7   8        3.48       -9.59     25.37 o 
  -7  -6   8       90.86       78.83     27.04 o 
  -6  -6   8      136.46      168.59     24.50 o 
  -5  -6   8      121.71      127.50     26.93 o 
  -4  -6   8      195.30      188.59     23.41 o 
  -3  -6   8      128.29      127.18     25.39 o 
  -2  -6   8        0.66      -18.97     14.49 o 
  -1  -6   8       15.94       23.79     15.76 o 
   0  -6   8      299.81      288.55     32.24 o 
   1  -6   8      310.34      311.49     28.66 o 
   2  -6   8      262.78      326.78     36.15 o 
   4  -6   8        8.72      -64.73     56.76 o 
  -8  -5   8       34.14       23.16     45.66 o 
  -7  -5   8       29.59       -1.58     33.52 o 
  -6  -5   8       10.95       11.17     18.76 o 
  -5  -5   8      240.10      252.05     29.05 o 
  -4  -5   8      653.74      721.77     39.99 o 
  -3  -5   8      401.80      377.20     25.25 o 
  -2  -5   8      270.42      293.16     23.04 o 
  -1  -5   8      132.45      148.92     27.66 o 
   0  -5   8        0.72      -24.08     16.05 o 
   1  -5   8        2.50       15.91     16.11 o 
   2  -5   8      129.01      119.49     48.29 o 
   4  -5   8      132.57      164.16     63.71 o 
  -8  -4   8       76.16      124.70     48.93 o 
  -7  -4   8       94.20      111.22     21.68 o 
  -6  -4   8       92.31      113.74     20.44 o 
  -5  -4   8       24.78        1.71     18.54 o 
  -4  -4   8        9.08       -3.65     17.20 o 
  -3  -4   8      509.14      518.65     32.73 o 
  -2  -4   8     1106.41     1181.79     40.47 o 
  -1  -4   8      770.64      760.86     31.53 o 
   0  -4   8      416.66      386.40     23.61 o 
   1  -4   8       27.77       25.47     15.86 o 
   2  -4   8        1.21      -13.53     15.87 o 
   3  -4   8       11.38      -38.68     43.54 o 
   4  -4   8       23.83      -39.21     45.50 o 
  -8  -3   8       70.53       64.20     42.79 o 
  -7  -3   8      118.82      105.25     20.63 o 
  -6  -3   8      203.16      214.58     22.42 o 
  -5  -3   8      328.32      332.18     29.95 o 
  -4  -3   8      378.39      409.38     30.70 o 
  -3  -3   8        0.29      -15.77     15.55 o 
  -2  -3   8       22.17        2.99     15.55 o 
  -1  -3   8      798.21      755.46     37.84 o 
   0  -3   8     1066.52     1074.67     45.44 o 
   1  -3   8      586.63      592.99     33.26 o 
   2  -3   8      352.99      367.90     29.55 o 
   3  -3   8       17.49        9.69     41.64 o 
   4  -3   8        0.43        0.59     44.29 o 
   5  -3   8        6.78       18.73     47.59 o 
  -8  -2   8       36.23        1.95     19.21 o 
  -7  -2   8       50.80        8.02     17.20 o 
  -6  -2   8      138.96      108.20     26.16 o 
  -5  -2   8      557.41      543.43     34.10 o 
  -4  -2   8      615.95      596.32     34.81 o 
  -3  -2   8      466.17      457.72     30.48 o 
  -2  -2   8      589.66      640.73     35.69 o 
  -1  -2   8        3.01      -11.34     14.87 o 
   0  -2   8       73.52       59.97     17.39 o 
   1  -2   8      393.13      440.14     29.23 o 
   2  -2   8      639.81      663.52     35.28 o 
   3  -2   8      303.17      290.13     52.55 o 
   4  -2   8      107.02      137.95     48.22 o 
   5  -2   8       18.88        7.42     46.72 o 
  -8  -1   8       88.17       47.15     21.80 o 
  -7  -1   8       33.80       22.16     17.84 o 
  -6  -1   8       59.22       35.62     20.07 o 
  -5  -1   8      144.23      150.32     23.19 o 
  -4  -1   8      269.73      245.32     25.78 o 
  -3  -1   8      917.99     1013.90     45.66 o 
  -2  -1   8     1043.48     1074.27     47.47 o 
  -1  -1   8      696.40      772.29     38.09 o 
   0  -1   8      281.94      332.62     26.80 o 
   1  -1   8        3.46       -5.89     15.58 o 
   2  -1   8        3.83      -26.71     34.00 o 
   3  -1   8       94.01      120.74     43.23 o 
   4  -1   8      162.95      106.93     48.15 o 
   5  -1   8      107.67      127.47     53.55 o 
  -8   0   8       76.17       81.03     26.49 o 
  -7   0   8      137.64      160.06     36.28 o 
  -6   0   8      227.10      187.31     26.80 o 
  -5   0   8      131.30      100.76     21.97 o 
  -4   0   8       23.90       31.29     18.39 o 
  -3   0   8       47.89       34.50     17.89 o 
  -2   0   8      523.07      566.18     26.98 o 
  -1   0   8      935.55      998.01     36.01 o 
   0   0   8      703.52      778.55     37.74 o 
   1   0   8      537.37      583.23     27.96 o 
   2   0   8      124.47      140.10     40.86 o 
   3   0   8        0.69       20.94     37.99 o 
   4   0   8        2.09      -37.99     40.95 o 
   5   0   8       34.77       19.48     48.00 o 
  -8   1   8       21.08       -1.15     24.53 o 
  -7   1   8      104.58      104.94     25.74 o 
  -6   1   8      402.66      422.25     52.14 o 
  -5   1   8      489.29      606.39     58.25 o 
  -4   1   8      234.84      242.82     37.34 o 
  -3   1   8      220.91      284.65     35.28 o 
  -2   1   8       20.18       36.83     14.58 o 
  -1   1   8        0.46      -16.66     13.02 o 
   0   1   8      293.58      255.32     24.96 o 
   1   1   8      649.40      645.03     29.58 o 
   2   1   8      361.77      483.25     52.86 o 
   3   1   8      143.97      124.45     43.23 o 
   4   1   8       45.58       25.18     43.38 o 
   5   1   8        4.29        0.78     45.97 o 
  -8   2   8       29.38      122.05     58.84 o 
  -7   2   8       12.37       30.08     48.62 o 
  -6   2   8       76.59       46.19     43.79 o 
  -5   2   8      163.93      184.48     42.36 o 
  -4   2   8      637.11      748.17     63.33 o 
  -3   2   8      865.69      922.27     66.23 o 
  -2   2   8      353.50      387.13     43.67 o 
  -1   2   8      132.27      105.50     34.63 o 
   0   2   8        3.44      -17.09     11.39 o 
   1   2   8        0.06        1.72     24.31 o 
   2   2   8       79.75       74.18     36.62 o 
   3   2   8      201.38      164.81     43.98 o 
   4   2   8      139.74       87.42     48.78 o 
  -8   3   8       22.95       19.07     60.59 o 
  -7   3   8      167.14      226.77     62.02 o 
  -6   3   8       77.12       83.87     50.43 o 
  -5   3   8        1.37       26.06     37.68 o 
  -4   3   8       46.07       61.15     38.68 o 
  -3   3   8      272.02      295.90     43.04 o 
  -2   3   8      582.15      678.79     59.25 o 
  -1   3   8      545.40      554.59     33.35 o 
   0   3   8      347.71      368.02     33.71 o 
   1   3   8      106.68       83.68     36.22 o 
   2   3   8        0.08      -42.48     34.75 o 
   3   3   8        0.39       -9.97     37.18 o 
   4   3   8       30.98        7.42     46.63 o 
  -8   4   8       54.76       48.00     36.37 o 
  -7   4   8       98.14      108.27     51.50 o 
  -6   4   8      126.82      191.46     55.42 o 
  -5   4   8      159.73      227.83     51.71 o 
  -4   4   8       68.36       98.36     43.01 o 
  -3   4   8        5.71      -34.72     39.77 o 
  -2   4   8       12.91       -9.85     40.08 o 
  -1   4   8      147.25      188.37     43.82 o 
   0   4   8      336.22      381.45     52.17 o 
   1   4   8      237.53      229.91     29.63 o 
   2   4   8      126.67      122.36     42.32 o 
   3   4   8       57.49       67.35     44.97 o 
  -7   5   8       39.65       -3.14     35.71 o 
  -6   5   8       83.01       89.31     38.00 o 
  -5   5   8      179.26      225.78     70.50 o 
  -4   5   8      303.79      341.86     44.16 o 
  -3   5   8      167.08      106.41     63.46 o 
  -2   5   8       12.12      -12.91     31.17 o 
  -1   5   8        3.28      -24.67     29.60 o 
   0   5   8       26.60       -5.61     29.03 o 
   1   5   8       43.72       10.78     42.51 o 
  -6   6   8        0.70       14.47     38.89 o 
  -5   6   8       12.97        1.24     36.27 o 
  -4   6   8      115.43      134.84     41.34 o 
  -3   6   8      234.62      287.61     54.40 o 
  -2   6   8      244.09      332.29     45.42 o 
  -1   6   8      120.34      143.04     39.00 o 
   0   6   8        6.32      -46.91     44.76 o 
   1   6   8        0.64      -61.15     40.77 o 
   2   6   8       20.62      -69.19     46.13 o 
  -5   7   8       22.83       59.04     41.96 o 
  -4   7   8        1.76      -36.23     38.11 o 
  -3   7   8        0.07      -37.98     38.60 o 
  -2   7   8       51.59       41.79     40.35 o 
  -1   7   8      183.84      176.61     44.52 o 
   0   7   8      134.04      131.74     59.78 o 
   1   7   8       37.58       -0.81     50.83 o 
  -2  -9   9        0.26        6.94     23.24 o 
  -1  -9   9       15.30        1.17     22.66 o 
  -5  -8   9        0.67      -11.46     23.89 o 
  -4  -8   9        1.15       -9.20     22.39 o 
  -3  -8   9       31.18        4.79     20.42 o 
  -2  -8   9       14.50        3.99     21.05 o 
  -1  -8   9        2.92      -14.34     20.66 o 
   0  -8   9        0.87        3.66     33.21 o 
   1  -8   9       15.08        9.23     22.08 o 
  -6  -7   9        1.57       22.88     28.39 o 
  -5  -7   9        7.36       22.32     26.21 o 
  -4  -7   9        0.44      -19.54     20.66 o 
  -3  -7   9        0.35      -27.01     18.33 o 
  -2  -7   9        0.27      -29.14     25.07 o 
  -1  -7   9       42.04       41.92     22.77 o 
   0  -7   9       60.06       64.31     22.66 o 
   1  -7   9       14.79       22.51     20.86 o 
   2  -7   9        0.10        9.47     22.34 o 
  -7  -6   9        5.37      -18.05     26.15 o 
  -6  -6   9        5.22      -26.46     23.47 o 
  -5  -6   9       22.84        5.86     23.56 o 
  -4  -6   9        6.60      -12.53     22.13 o 
  -3  -6   9       12.45      -15.99     17.41 o 
  -2  -6   9       33.88        7.29     17.29 o 
  -1  -6   9        5.21      -14.61     16.95 o 
   0  -6   9        6.94       -7.88     17.92 o 
   1  -6   9       26.72       23.94     19.51 o 
   2  -6   9       59.64       43.46     21.68 o 
  -7  -5   9       11.90       12.59     25.43 o 
  -6  -5   9       13.42       -7.17     23.69 o 
  -5  -5   9        0.93      -24.37     21.38 o 
  -4  -5   9       39.29       25.18     21.88 o 
  -3  -5   9       32.76        1.28     20.48 o 
  -2  -5   9        0.69      -16.82     15.52 o 
  -1  -5   9        1.52      -22.97     15.32 o 
   0  -5   9       45.91       46.62     18.60 o 
   1  -5   9       16.27        9.60     18.19 o 
   2  -5   9       14.35       -4.71     20.25 o 
   3  -5   9       28.73       15.21     61.90 o 
  -8  -4   9       40.74       52.55     44.66 o 
  -7  -4   9        0.03       10.75     23.38 o 
  -6  -4   9       63.27       81.97     24.96 o 
  -5  -4   9        5.07        5.49     20.73 o 
  -4  -4   9       25.89       20.23     20.38 o 
  -3  -4   9        2.80       20.13     19.73 o 
  -2  -4   9       63.92       38.99     19.42 o 
  -1  -4   9       89.94       70.00     21.54 o 
   0  -4   9       11.60       -3.43     17.95 o 
   1  -4   9        0.84        4.80     19.64 o 
   2  -4   9       12.87        8.60     21.82 o 
   3  -4   9        0.35        4.33     57.38 o 
   4  -4   9        3.99       14.34     60.25 o 
  -8  -3   9       20.18       10.36     21.35 o 
  -7  -3   9       26.11       49.37     24.44 o 
  -6  -3   9       69.11       30.54     22.32 o 
  -5  -3   9        0.30       28.70     20.91 o 
  -4  -3   9      177.29      144.74     25.49 o 
  -3  -3   9       24.38       22.04     20.51 o 
  -2  -3   9        3.56      -19.64     17.24 o 
  -1  -3   9        5.28       -8.38     17.45 o 
   0  -3   9       71.78       69.94     20.10 o 
   1  -3   9       78.68      102.26     22.66 o 
   3  -3   9        1.32      -31.67     50.74 o 
   4  -3   9        1.69        0.78     55.91 o 
  -8  -2   9        1.67      -18.51     20.28 o 
  -7  -2   9        0.04       -0.81     22.53 o 
  -6  -2   9       13.21       -6.05     20.66 o 
  -5  -2   9      107.32       99.55     24.53 o 
  -4  -2   9      138.64      129.53     24.56 o 
  -3  -2   9        7.26       -6.14     19.11 o 
  -2  -2   9      140.04      159.45     24.84 o 
  -1  -2   9       43.55       44.23     19.82 o 
   0  -2   9       18.98       -5.83     17.70 o 
   1  -2   9       16.25       34.10     19.79 o 
   2  -2   9      105.18      107.56     49.96 o 
   3  -2   9       56.24        3.46     49.59 o 
   4  -2   9       29.89       33.41     57.07 o 
  -8  -1   9        5.11        2.49     24.65 o 
  -7  -1   9        9.44      -11.34     22.47 o 
  -6  -1   9        3.52        8.91     22.32 o 
  -5  -1   9        0.78       -9.13     19.20 o 
  -4  -1   9        0.15        6.95     19.07 o 
  -3  -1   9      122.13       75.11     22.04 o 
  -2  -1   9      255.76      238.90     27.71 o 
  -1  -1   9        1.06       -1.28     18.54 o 
   0  -1   9       59.13       61.21     20.66 o 
   1  -1   9       17.82       25.03     19.29 o 
   2  -1   9        3.99      -20.76     41.23 o 
   3  -1   9        4.67        7.64     48.78 o 
   4  -1   9       58.85       76.89     55.85 o 
  -8   0   9       14.61       44.38     26.46 o 
  -7   0   9       28.09       25.87     23.84 o 
  -6   0   9       15.35       23.00     22.07 o 
  -5   0   9       57.51       37.81     21.75 o 
  -4   0   9       88.54       91.32     22.88 o 
  -3   0   9        5.59      -25.11     16.74 o 
  -2   0   9       11.47      -19.17     17.52 o 
  -1   0   9       88.40      104.75     22.44 o 
   0   0   9      147.72      124.26     23.22 o 
   1   0   9       65.35       46.74     18.56 o 
   2   0   9        0.31      -56.23     40.14 o 
   3   0   9        3.96      -39.15     44.82 o 
   4   0   9        0.63      -41.64     50.33 o 
  -8   1   9        0.28      -18.33     25.74 o 
  -7   1   9       19.99       14.90     24.87 o 
  -6   1   9       68.56       41.27     23.19 o 
  -5   1   9       70.95       69.07     21.29 o 
  -4   1   9        0.09        3.12     18.79 o 
  -3   1   9       88.95       44.85     20.29 o 
  -2   1   9       91.36       84.40     21.85 o 
  -1   1   9       27.76       -1.76     15.25 o 
   0   1   9       22.78      -11.16     14.10 o 
   1   1   9       88.58       30.23     41.30 o 
   2   1   9       62.87       92.16     45.41 o 
   3   1   9       48.79       20.85     46.75 o 
   4   1   9       13.25      -43.88     47.28 o 
  -8   2   9        2.30       48.43     28.30 o 
  -4   2   9       89.65       97.83     37.74 o 
  -3   2   9      201.62      210.16     40.95 o 
  -2   2   9        0.35       18.56     14.75 o 
  -1   2   9       92.79       59.16     16.97 o 
   0   2   9       29.71       -7.47     14.13 o 
   1   2   9        1.30       -5.61     39.64 o 
   2   2   9       10.40        9.54     41.83 o 
   3   2   9       39.96       29.76     49.59 o 
  -7   3   9        5.51       59.65     57.81 o 
  -6   3   9        6.89       35.41     51.02 o 
  -5   3   9       54.88       67.63     46.28 o 
  -4   3   9       15.26       30.92     37.74 o 
  -3   3   9       11.72       16.43     38.65 o 
  -2   3   9       93.61      109.49     41.89 o 
  -1   3   9      158.61      170.05     41.27 o 
   0   3   9       25.62        8.56     14.73 o 
   1   3   9       14.02      -15.79     28.38 o 
   2   3   9        5.73       37.24     41.23 o 
   3   3   9        4.11      -57.63     42.17 o 
  -7   4   9       47.26       87.33     59.93 o 
  -6   4   9       19.86       26.15     56.23 o 
  -5   4   9        0.38      -15.49     49.40 o 
  -4   4   9        4.31       -2.77     42.36 o 
  -3   4   9       65.21       76.86     47.56 o 
  -2   4   9       66.54      101.54     44.16 o 
  -1   4   9       10.82        0.87     38.80 o 
   0   4   9      105.08       50.62     39.52 o 
   1   4   9       76.56       65.20     37.53 o 
   2   4   9       22.72       38.55     42.08 o 
  -6   5   9        5.68      -13.99     37.89 o 
  -5   5   9       33.30       15.09     37.40 o 
  -4   5   9       41.28       -2.74     47.44 o 
  -3   5   9        2.86      -40.67     49.77 o 
  -2   5   9        3.45        4.21     45.66 o 
  -1   5   9       24.94       18.58     35.65 o 
   0   5   9       22.33        6.33     41.58 o 
   1   5   9        4.67      -37.96     42.01 o 
   2   5   9       45.51       -8.23     42.26 o 
  -5   6   9        0.55        1.55     45.52 o 
  -4   6   9       16.28        1.23     38.77 o 
  -3   6   9       20.60       34.36     40.64 o 
  -2   6   9       23.49       12.16     38.52 o 
  -1   6   9       18.35      -29.87     37.98 o 
   0   6   9        1.64       16.11     51.27 o 
  -3   7   9        3.25      -27.56     42.54 o 
  -2   7   9       12.21       -5.00     41.85 o 
  -3  -8  10       75.00       97.61     25.75 o 
  -2  -8  10       73.02       57.95     24.24 o 
  -1  -8  10       43.01       18.56     24.02 o 
  -5  -7  10       11.07      -15.21     26.15 o 
  -4  -7  10        9.51      -12.06     26.40 o 
  -3  -7  10        8.38      -19.03     19.78 o 
  -2  -7  10       39.28       59.32     33.47 o 
  -1  -7  10      161.57      121.42     24.99 o 
   0  -7  10      153.34      134.63     25.66 o 
   1  -7  10       42.15       52.65     24.42 o 
  -6  -6  10       33.82       52.11     28.42 o 
  -5  -6  10       79.89       72.87     28.30 o 
  -4  -6  10       85.41       54.07     26.83 o 
  -3  -6  10       16.01       13.34     25.31 o 
  -2  -6  10        2.39       -8.32     18.88 o 
  -1  -6  10        8.77      -17.36     21.10 o 
   0  -6  10       63.22       77.58     22.66 o 
   1  -6  10      141.66      178.76     52.69 o 
  -6  -5  10        2.29       44.85     26.90 o 
  -5  -5  10       80.24        7.45     24.56 o 
  -4  -5  10      166.82      138.85     29.70 o 
  -3  -5  10      206.67      202.59     31.20 o 
  -2  -5  10      123.26       74.27     25.15 o 
  -1  -5  10       56.75       25.00     23.00 o 
   0  -5  10        2.06       -9.47     22.25 o 
   1  -5  10        0.11      -14.74     22.56 o 
  -7  -4  10       44.62       36.78     26.80 o 
  -6  -4  10       61.83       72.81     26.90 o 
  -5  -4  10       11.32       20.45     24.59 o 
  -4  -4  10       19.81       19.23     22.88 o 
  -3  -4  10       81.06       95.99     26.77 o 
  -2  -4  10      313.80      297.08     32.23 o 
  -1  -4  10      418.71      443.85     36.22 o 
   0  -4  10      128.49      168.58     28.02 o 
   1  -4  10       52.64       46.63     24.37 o 
  -7  -3  10       27.40       27.27     25.96 o 
  -6  -3  10       38.13       74.55     26.90 o 
  -5  -3  10      174.53      135.08     28.52 o 
  -4  -3  10       76.75       53.23     24.06 o 
  -3  -3  10        3.27       -1.12     21.13 o 
  -2  -3  10       53.71       41.02     23.56 o 
  -1  -3  10      131.71      125.35     26.34 o 
   0  -3  10      243.77      253.95     30.17 o 
   1  -3  10      306.89      348.79     33.35 o 
   2  -3  10      147.47      218.39     69.16 o 
   3  -3  10       29.27       32.88     64.64 o 
  -7  -2  10       15.10       -1.12     25.65 o 
  -6  -2  10      138.08      138.57     29.36 o 
  -5  -2  10      201.81      175.07     29.86 o 
  -4  -2  10      158.50      151.07     28.70 o 
  -3  -2  10      214.26      200.12     30.64 o 
  -2  -2  10      107.89       56.79     24.72 o 
  -1  -2  10        6.01      -21.32     20.63 o 
   0  -2  10       25.89       54.32     23.62 o 
   1  -2  10      135.89      185.97     28.64 o 
   2  -2  10      134.36      141.09     60.96 o 
   3  -2  10       98.70       69.75     64.58 o 
  -8  -1  10       20.39      -14.80     27.33 o 
  -7  -1  10       27.26       14.99     26.65 o 
  -6  -1  10       27.06       29.58     25.53 o 
  -5  -1  10       43.15       16.05     23.38 o 
  -4  -1  10      144.81      156.99     28.99 o 
  -3  -1  10      459.14      461.43     37.90 o 
  -2  -1  10      504.41      492.47     39.21 o 
  -1  -1  10      178.67      201.21     30.23 o 
   0  -1  10       51.71       79.82     24.56 o 
   2  -1  10       24.76       23.50     54.48 o 
   3  -1  10       51.01       82.75     61.56 o 
  -8   0  10       28.14       14.68     28.55 o 
  -7   0  10       44.00        9.01     25.78 o 
  -6   0  10      120.07       94.72     26.99 o 
  -5   0  10       57.63       36.62     23.28 o 
  -4   0  10       10.05      -12.40     21.35 o 
  -3   0  10       62.26       43.79     23.09 o 
  -2   0  10      183.44      157.95     27.58 o 
  -1   0  10      439.93      516.88     38.99 o 
   0   0  10      465.64      483.43     39.15 o 
   1   0  10      175.09      151.32     51.86 o 
   2   0  10       19.73       -0.90     50.27 o 
   3   0  10        2.77      -54.23     52.89 o 
  -7   1  10       97.21       93.13     28.80 o 
  -6   1  10      151.67      101.73     28.14 o 
  -5   1  10      104.96       82.97     24.93 o 
  -4   1  10      180.32      125.76     25.46 o 
  -3   1  10      131.60       63.33     23.50 o 
  -2   1  10       14.02       -8.73     20.48 o 
  -1   1  10       15.19      -22.10     19.45 o 
   0   1  10      148.61      127.00     23.19 o 
   1   1  10      275.27      285.09     55.42 o 
   2   1  10      174.14      163.35     55.51 o 
  -7   2  10       22.90       38.93     26.37 o 
  -6   2  10       55.14       44.44     23.19 o 
  -5   2  10      131.34       67.82     22.63 o 
  -4   2  10      285.20      184.38     25.62 o 
  -3   2  10      294.83      180.36     26.21 o 
  -2   2  10      172.56      142.68     24.96 o 
  -1   2  10       87.60       42.67     18.75 o 
   0   2  10       24.74       22.46     19.63 o 
   1   2  10       12.02      -27.93     46.06 o 
   2   2  10       51.97       16.11     48.93 o 
  -2   3  10      259.97      348.88     54.76 o 
  -1   3  10      280.77      239.28     96.23 o 
   0   3  10      157.46      104.72     43.01 o 
   1   3  10       35.63      -21.06     26.48 o 
   2   3  10        6.60      -21.60     49.21 o 
  -5   4  10       65.04       90.48     56.23 o 
  -4   4  10       13.45       -6.58     50.05 o 
  -3   4  10       11.14      -18.64     48.71 o 
  -2   4  10       47.20      106.75     47.34 o 
  -1   4  10      133.56       71.78     48.03 o 
   0   4  10      184.23      154.62     44.23 o 
   1   4  10      120.31      147.48     41.70 o 
  -5   5  10      151.30      210.38     62.93 o 
  -4   5  10      228.25      283.00     66.92 o 
  -3   5  10       68.82       64.20     52.80 o 
  -2   5  10        8.25      -19.29     52.58 o 
  -1   5  10       18.73       11.49     36.78 o 
   0   5  10       22.35        1.59     43.67 o 
  -5  -6  11      128.05      153.93     34.00 o 
  -4  -6  11      117.08      101.23     31.32 o 
  -3  -6  11       28.50       21.35     28.39 o 
  -2  -6  11       46.23        6.70     27.05 o 
  -1  -6  11      104.33      109.96     30.76 o 
   0  -6  11       91.61      123.55     31.51 o 
  -5  -5  11      183.73      231.70     35.87 o 
  -4  -5  11      254.53      291.32     36.34 o 
  -3  -5  11      243.62      266.51     36.03 o 
  -2  -5  11      189.37      170.80     31.98 o 
  -1  -5  11       46.41       43.32     26.49 o 
   0  -5  11       22.34       30.76     27.05 o 
   1  -5  11       42.91       -6.02     26.40 o 
  -6  -4  11       42.41       28.89     27.68 o 
  -5  -4  11       87.43       52.58     28.95 o 
  -4  -4  11       89.46      125.23     31.67 o 
  -3  -4  11      240.49      256.16     35.16 o 
  -2  -4  11      470.86      495.21     43.17 o 
  -1  -4  11      385.80      427.61     39.58 o 
   0  -4  11      126.86      133.33     30.01 o 
  -6  -3  11      206.86      228.89     35.84 o 
  -5  -3  11      171.47      149.63     32.13 o 
  -4  -3  11       86.75      113.11     30.86 o 
  -3  -3  11       86.47       79.94     29.02 o 
  -2  -3  11      113.28      105.87     29.58 o 
  -1  -3  11      204.47      205.45     32.66 o 
   0  -3  11      368.10      344.86     36.34 o 
  -7  -2  11       53.98       12.44     29.83 o 
  -6  -2  11      181.09      148.17     33.63 o 
  -5  -2  11      289.84      284.52     37.12 o 
  -4  -2  11      320.30      288.33     37.53 o 
  -3  -2  11      299.10      281.72     36.25 o 
  -2  -2  11      173.97      157.08     31.29 o 
  -1  -2  11       60.90       64.83     27.93 o 
   0  -2  11       27.72       12.37     26.49 o 
   2  -2  11      190.09      296.24     74.96 o 
  -7  -1  11       32.94       32.04     29.95 o 
  -6  -1  11       85.67       53.39     29.58 o 
  -5  -1  11      144.89       62.65     29.17 o 
  -4  -1  11      295.54      276.76     36.62 o 
  -3  -1  11      493.47      441.39     41.48 o 
  -2  -1  11      460.52      446.28     41.83 o 
  -1  -1  11      207.30      287.08     35.75 o 
   0  -1  11      134.51      100.61     29.64 o 
   1  -1  11       52.22       40.70     58.03 o 
   2  -1  11        1.76      -52.80     58.97 o 
  -7   0  11      166.07       79.88     30.23 o 
  -6   0  11      138.79      116.69     29.92 o 
  -5   0  11       49.17       41.33     27.21 o 
  -4   0  11       72.87       42.70     26.12 o 
  -3   0  11      230.40      177.31     31.48 o 
  -2   0  11      302.78      317.97     36.00 o 
  -1   0  11      372.44      368.61     38.24 o 
   0   0  11      336.59      308.78     57.66 o 
   1   0  11      115.95      113.98     57.19 o 
  -6   1  11      227.69      159.76     31.32 o 
  -5   1  11      286.69      255.94     33.29 o 
  -4   1  11      240.76      154.62     28.58 o 
  -3   1  11      103.06       74.27     25.84 o 
  -2   1  11       48.46       35.25     24.62 o 
  -1   1  11       91.31       71.50     26.93 o 
   0   1  11      178.52      146.36     50.09 o 
   1   1  11      206.99      261.15     65.26 o 
  -6   2  11       55.83       26.65     23.72 o 
  -5   2  11      155.99      119.81     26.83 o 
  -4   2  11      385.48      224.75     29.83 o 
  -3   2  11      411.81      219.82     28.77 o 
  -2   2  11      179.62      111.30     24.75 o 
  -1   2  11       86.90       32.57     23.72 o 
   1   2  11       12.70       22.04     49.71 o 
  -4   3  11      109.68       71.87     21.16 o 
  -3   3  11      188.89      116.78     23.44 o 
  -2   3  11      268.25      197.07     26.12 o 
  -1   3  11      278.04      154.18     26.34 o 
  -2   4  11       62.20       32.94     18.01 o 
  -3  -5  12       15.69        1.28     29.89 o 
  -2  -5  12       22.93        5.14     29.11 o 
  -4  -4  12        7.65        1.03     30.33 o 
  -3  -4  12       23.27       21.44     29.70 o 
  -2  -4  12       45.27       29.17     30.36 o 
  -1  -4  12       35.89       45.60     30.45 o 
  -5  -3  12       15.27       16.99     30.48 o 
  -4  -3  12        7.42       16.18     30.61 o 
  -3  -3  12        1.79       -5.02     28.58 o 
  -2  -3  12       19.40       -3.18     27.83 o 
  -1  -3  12       12.93      -19.79     28.14 o 
  -5  -2  12       32.96        9.91     30.05 o 
  -4  -2  12       45.19       22.66     30.79 o 
  -3  -2  12       35.18       24.06     31.01 o 
  -2  -2  12        9.66       19.70     29.36 o 
  -1  -2  12       12.36        2.12     28.39 o 
  -5  -1  12        0.14        7.20     30.29 o 
  -4  -1  12       17.13       26.93     30.82 o 
  -3  -1  12       62.61       44.26     30.29 o 
  -2  -1  12       76.90       71.84     32.01 o 
  -1  -1  12       22.98       37.00     30.76 o 
  -5   0  12        0.33       27.43     28.74 o 
  -4   0  12        1.18      -22.44     26.62 o 
  -3   0  12        4.95      -28.30     25.78 o 
  -2   0  12       11.54        3.33     28.46 o 
  -1   0  12       32.89        3.43     28.55 o 
  -5   1  12       18.49       10.97     26.90 o 
  -4   1  12       21.67      -11.97     24.09 o 
  -3   1  12        2.63        6.98     25.09 o 
  -2   1  12       17.33       12.06     26.12 o 
  -1   1  12        6.36      -38.52     25.68 o 
  -4   2  12       49.90       23.22     23.59 o 
  -3   2  12       46.37       -8.91     22.28 o 
  -2   2  12       16.53       -9.29     22.66 o 
                                                 
